# Supplementary material for: 3-[4-(Benz­yloxy)phen­yl]-1-(2-fur­yl)-3-hydroxy­prop-2-en-1-one
Source: Acta Crystallogr Sect E Struct Rep Online. 2008 Nov 13;64(Pt 12):o2326. doi: 10.1107/S1600536808036659 (PMC2959881; doi:10.1107/S1600536808036659)
Supplement: Supplementary file 2 [file e-64-o2326-Isup2.hkl]

# 
# h,k,l, Fc-squared, Fo-squared, sigma(Fo-squared) and status flag 
# 
data_I
_shelx_title ' 080901am in P-1' 
_shelx_refln_list_code          4 
_shelx_F_calc_maximum      133.01 
_exptl_crystal_F_000       336.00 
_reflns_d_resolution_high  0.7828 
 
loop_ 
 _symmetry_equiv_pos_as_xyz 
 'x, y, z' 
 '-x, -y, -z' 
 
_cell_length_a     5.8927 
_cell_length_b    11.3365 
_cell_length_c    13.3039 
_cell_angle_alpha 112.111 
_cell_angle_beta   96.687 
_cell_angle_gamma  98.638 
 
_shelx_F_squared_multiplier     1.000 
 
loop_ 
 _refln_index_h 
 _refln_index_k 
 _refln_index_l 
 _refln_F_squared_calc 
 _refln_F_squared_meas 
 _refln_F_squared_sigma 
 _refln_observed_status 
   1   0   0       91.18       85.72      5.33 o 
   2   0   0       60.38       58.09      3.64 o 
   3   0   0      699.24      699.38     38.98 o 
   4   0   0      220.96      216.40      9.60 o 
   5   0   0        1.22        1.36      0.71 o 
   6   0   0        1.58        2.88      1.09 o 
   7   0   0        0.05        0.00      0.73 o 
  -7   1   0        2.98        2.62      0.96 o 
  -6   1   0       51.61       40.99      2.71 o 
  -5   1   0       13.91       13.12      2.05 o 
  -4   1   0        7.04        6.89      0.78 o 
  -3   1   0      958.96      978.10     74.83 o 
  -2   1   0       53.42       48.11      6.24 o 
  -1   1   0       16.77       22.69      4.10 o 
   1   1   0     6501.33     4721.48    254.35 o 
   2   1   0      209.14      217.58      6.49 o 
   3   1   0       49.03       47.52      1.32 o 
   4   1   0        0.01        0.24      0.47 o 
   5   1   0       20.37       19.30      1.83 o 
   6   1   0       11.52       11.44      1.79 o 
   7   1   0        5.24        7.08      1.53 o 
  -7   2   0        0.10        0.00      0.68 o 
  -6   2   0       36.75       32.84      2.43 o 
  -5   2   0       40.60       37.87      1.75 o 
  -4   2   0       65.19       40.15     18.00 o 
  -3   2   0      300.39      280.87     26.81 o 
  -2   2   0      433.98      444.38     57.39 o 
  -1   2   0      921.32      888.07     87.05 o 
   0   2   0       80.84       48.48     10.00 o 
   1   2   0      128.24      125.34      7.48 o 
   2   2   0        0.69        3.70      0.61 o 
   3   2   0       13.95       16.02      0.87 o 
   4   2   0        8.99        9.68      1.90 o 
   5   2   0        0.37        0.33      0.67 o 
   6   2   0        6.66        8.23      1.77 o 
  -7   3   0        4.86        3.00      1.06 o 
  -6   3   0        0.14        0.00      0.73 o 
  -5   3   0        0.94        0.52      0.55 o 
  -4   3   0       45.05       51.00      5.03 o 
  -3   3   0       94.54      104.55     10.78 o 
  -2   3   0      277.30      306.30     43.05 o 
  -1   3   0       22.83       17.45      1.88 o 
   0   3   0       22.44       20.60      2.74 o 
   1   3   0       35.97       37.46      1.09 o 
   2   3   0        1.60        1.19      0.43 o 
   3   3   0       60.73       58.30      2.34 o 
   4   3   0        5.07        5.94      1.15 o 
   5   3   0        3.83        5.32      1.25 o 
   6   3   0        6.74        8.28      1.61 o 
  -7   4   0        0.20        0.73      0.72 o 
  -6   4   0        5.88        7.06      1.17 o 
  -5   4   0        0.04        0.00      0.47 o 
  -4   4   0       25.15       22.24      2.08 o 
  -3   4   0      189.90      214.47     25.64 o 
  -2   4   0        0.00        0.01      0.23 o 
  -1   4   0      101.79       96.46      7.96 o 
   0   4   0        0.52        2.43      0.39 o 
   1   4   0      366.14      393.48     13.85 o 
   2   4   0       19.87       23.16      1.37 o 
   3   4   0      369.31      348.03     14.70 o 
   4   4   0        1.17        0.58      0.72 o 
   5   4   0        0.00        0.00      0.65 o 
   6   4   0        2.04        2.13      1.09 o 
  -7   5   0        2.15        2.69      1.07 o 
  -6   5   0        5.60        6.83      1.20 o 
  -5   5   0       15.72       15.56      1.42 o 
  -4   5   0       37.89       37.14      3.02 o 
  -3   5   0      177.27      193.83     20.99 o 
  -2   5   0        2.83        3.83      0.93 o 
  -1   5   0      118.06      117.92      8.05 o 
   0   5   0      136.81      147.59     22.68 o 
   1   5   0       19.71       21.15      1.81 o 
   2   5   0       75.62       76.20      3.00 o 
   3   5   0       13.37       14.70      1.54 o 
   4   5   0        0.26        0.12      0.71 o 
   5   5   0        9.68       10.35      1.75 o 
   6   5   0        3.19        4.66      1.45 o 
  -7   6   0        3.01        4.77      1.49 o 
  -6   6   0       34.55       40.37      2.26 o 
  -5   6   0        0.63        0.00      0.59 o 
  -4   6   0        2.96        2.40      0.67 o 
  -3   6   0      301.44      335.09     45.40 o 
  -2   6   0       40.37       46.86      4.94 o 
  -1   6   0       58.18       54.27      4.89 o 
   0   6   0      268.81      256.71     34.66 o 
   1   6   0      122.13      119.08      4.41 o 
   2   6   0       14.67       14.50      1.34 o 
   3   6   0       84.51       82.66      3.24 o 
   4   6   0      115.82      114.80      4.63 o 
   5   6   0        2.12        1.86      1.70 o 
  -7   7   0        2.07        2.16      1.63 o 
  -6   7   0       45.96       42.00      3.05 o 
  -5   7   0        1.95        1.01      0.96 o 
  -4   7   0       18.88       20.37      2.31 o 
  -3   7   0        2.42        2.95      0.88 o 
  -2   7   0        5.63        5.44      0.71 o 
  -1   7   0       40.09       46.51      7.24 o 
   0   7   0       18.56       17.51      1.56 o 
   1   7   0      138.35      144.51      3.64 o 
   2   7   0        0.23        0.35      0.55 o 
   3   7   0        0.30        0.12      0.67 o 
   4   7   0        5.73        6.84      1.42 o 
   5   7   0        4.74        7.44      1.59 o 
  -6   8   0       21.15       20.40      2.59 o 
  -5   8   0        6.28        6.78      1.56 o 
  -4   8   0        1.97        1.55      0.85 o 
  -3   8   0       55.87       47.87      7.86 o 
  -2   8   0       13.38       10.89      1.38 o 
  -1   8   0       11.05       13.14      1.63 o 
   0   8   0       60.66       60.53      3.82 o 
   1   8   0        1.74        1.25      0.59 o 
   2   8   0        0.19        0.15      0.60 o 
   3   8   0        2.06        2.61      1.02 o 
   4   8   0        0.05        0.00      0.77 o 
  -6   9   0       22.48       29.60      3.09 o 
  -5   9   0        2.53        2.91      1.40 o 
  -4   9   0        2.58        2.22      1.03 o 
  -3   9   0       10.47       10.16      2.25 o 
  -2   9   0       10.87       11.77      1.52 o 
  -1   9   0        3.19        3.27      1.19 o 
   0   9   0        5.67        6.97      1.72 o 
   1   9   0       41.38       42.41      2.87 o 
   2   9   0        2.92        2.24      1.41 o 
   3   9   0        2.59        3.58      1.83 o 
   4   9   0        4.79        4.55      1.32 o 
  -6  10   0        2.44        2.53      1.70 o 
  -5  10   0        1.33        0.37      1.74 o 
  -4  10   0        9.64        7.81      1.81 o 
  -3  10   0       29.25       27.95      2.29 o 
  -2  10   0        7.45        6.05      1.72 o 
  -1  10   0        1.74        2.07      1.24 o 
   0  10   0        0.08        0.00      0.84 o 
   1  10   0        7.51       10.02      2.25 o 
   2  10   0        1.79        3.09      1.54 o 
   3  10   0        3.47       10.55      2.47 o 
  -5  11   0        0.17        0.00      0.99 o 
  -4  11   0        0.01        0.26      0.87 o 
  -3  11   0        1.90        2.87      1.19 o 
  -2  11   0       28.79       26.70      3.22 o 
  -1  11   0        0.46        0.57      1.15 o 
   0  11   0       16.49       20.65      3.05 o 
   1  11   0       11.27       12.58      2.60 o 
   2  11   0        3.26        3.75      1.63 o 
  -4  12   0        1.58        2.16      1.29 o 
  -3  12   0       30.13       29.74      3.49 o 
  -2  12   0       38.45       38.84      3.80 o 
  -1  12   0        3.51        3.62      1.68 o 
   0  12   0        5.21        7.06      2.03 o 
   1  12   0       14.64       15.00      2.91 o 
  -3  13   0        1.74        2.25      1.54 o 
  -1  13   0        0.09        1.32      1.15 o 
   0  13   0        8.19       10.33      2.56 o 
   0 -13   1        0.00        0.00      0.93 o 
   1 -13   1        0.33        0.00      1.02 o 
   3 -13   1        0.15        2.29      1.50 o 
  -2 -12   1        2.06        3.00      1.46 o 
  -1 -12   1       45.08       43.69      4.06 o 
   0 -12   1       17.36       23.39      3.27 o 
   1 -12   1       22.28       23.08      3.22 o 
   2 -12   1       44.66       47.04      4.10 o 
   3 -12   1        8.26       10.32      1.83 o 
   4 -12   1        0.51        0.49      0.92 o 
  -3 -11   1        0.02        1.15      1.19 o 
  -2 -11   1        0.08        1.72      1.28 o 
  -1 -11   1        0.28        0.00      1.06 o 
   0 -11   1       32.97       33.80      3.35 o 
   2 -11   1       24.95       25.07      3.22 o 
   3 -11   1        0.07        0.67      0.93 o 
   4 -11   1        0.25        0.00      0.86 o 
   5 -11   1        3.29        3.13      1.30 o 
  -3 -10   1        9.45       11.13      1.79 o 
  -2 -10   1       23.55       19.15      2.03 o 
  -1 -10   1       20.08       24.71      2.82 o 
   0 -10   1        2.80        3.49      1.37 o 
   1 -10   1       24.97       22.46      2.43 o 
   2 -10   1        4.89        7.01      1.90 o 
   3 -10   1       21.13       20.66      2.13 o 
   4 -10   1        0.73        0.65      0.86 o 
   5 -10   1        0.22        0.45      1.23 o 
   6 -10   1       12.76       18.43      4.30 o 
  -4  -9   1        2.34        3.85      1.27 o 
  -3  -9   1        4.30        7.00      1.45 o 
  -2  -9   1        1.04        1.13      0.82 o 
  -1  -9   1        0.85        0.21      0.55 o 
   0  -9   1        8.00        8.17      0.91 o 
   1  -9   1       23.08       26.50      3.64 o 
   2  -9   1        1.11        0.88      0.79 o 
   3  -9   1       42.76       41.00      6.91 o 
   4  -9   1        4.46        3.83      1.17 o 
   5  -9   1       33.85       28.24      2.59 o 
   6  -9   1       12.05       12.05      2.28 o 
  -5  -8   1        3.91        4.26      1.46 o 
  -4  -8   1        0.22        0.45      0.82 o 
  -3  -8   1       19.65       18.69      3.68 o 
  -2  -8   1        3.64        3.80      0.98 o 
  -1  -8   1        0.59        0.27      0.46 o 
   0  -8   1       60.93       58.61      3.58 o 
   1  -8   1       16.28       13.46      1.15 o 
   2  -8   1        5.62        6.92      0.84 o 
   3  -8   1       23.37       26.91      1.97 o 
   4  -8   1        8.28        7.80      1.07 o 
   5  -8   1        2.60        1.74      1.08 o 
   6  -8   1        0.00        1.34      1.39 o 
  -5  -7   1        0.20        0.78      0.87 o 
  -4  -7   1        0.73        1.46      0.93 o 
  -3  -7   1       25.90       28.02      2.04 o 
  -2  -7   1        3.05        4.36      0.91 o 
  -1  -7   1       84.50      104.93      3.06 o 
   0  -7   1        2.43        2.21      0.48 o 
   1  -7   1       41.31       37.35      1.79 o 
   2  -7   1       55.71       58.44      5.25 o 
   3  -7   1        0.25        0.69      0.47 o 
   4  -7   1       17.63       15.03      1.81 o 
   5  -7   1       10.80       13.95      1.47 o 
   6  -7   1       39.77       42.43      2.39 o 
   7  -7   1        0.00        0.05      1.42 o 
  -5  -6   1        1.07        0.84      0.85 o 
  -4  -6   1      100.72       97.97      7.39 o 
  -3  -6   1        4.99        5.46      1.11 o 
  -2  -6   1       12.38       11.97      1.26 o 
  -1  -6   1       18.23       18.32      0.89 o 
   0  -6   1       13.06       10.00      0.81 o 
   1  -6   1        2.47        3.19      0.49 o 
   2  -6   1      124.64      118.13     15.24 o 
   3  -6   1      192.18      236.10     35.00 o 
   4  -6   1        6.77        7.84      1.58 o 
   5  -6   1       71.13       69.50      4.62 o 
   6  -6   1       18.72       17.80      1.76 o 
   7  -6   1        0.03        0.00      1.17 o 
  -6  -5   1        0.45        0.87      0.87 o 
  -5  -5   1        0.92        2.25      1.03 o 
  -4  -5   1      118.69      114.47      6.71 o 
  -3  -5   1        4.25        3.92      0.92 o 
  -2  -5   1        8.19        9.58      1.08 o 
  -1  -5   1      685.65      800.38      7.13 o 
   0  -5   1       65.68       23.88     26.61 o 
   1  -5   1       35.00       28.00      5.49 o 
   2  -5   1      560.14      628.96     63.13 o 
   3  -5   1        2.64        3.06      0.82 o 
   4  -5   1        0.03        0.68      0.52 o 
   5  -5   1       24.08       27.06      1.65 o 
   6  -5   1       12.31       12.89      1.51 o 
   7  -5   1        0.34        0.58      0.88 o 
  -6  -4   1        1.09        0.66      0.92 o 
  -5  -4   1        0.54        0.99      0.87 o 
  -4  -4   1      519.27      497.76     21.71 o 
  -3  -4   1      154.42      140.10      3.68 o 
  -2  -4   1      138.72      142.89      3.20 o 
  -1  -4   1      133.92      137.79     17.43 o 
   0  -4   1      408.71      319.42      4.77 o 
   1  -4   1      105.40      123.10     14.91 o 
   2  -4   1       54.71       53.76      8.19 o 
   3  -4   1       28.91       36.13      5.22 o 
   4  -4   1       63.60       61.50      4.26 o 
   5  -4   1        1.49        1.26      0.64 o 
   6  -4   1        0.41        0.36      0.64 o 
   7  -4   1        0.42        0.94      0.84 o 
  -6  -3   1        1.72        1.15      0.86 o 
  -5  -3   1        2.95        2.89      1.01 o 
  -4  -3   1        1.10        0.26      0.61 o 
  -3  -3   1      137.91      132.37      5.23 o 
  -2  -3   1       78.41       77.11      2.20 o 
  -1  -3   1     1014.83      941.93     91.77 o 
   0  -3   1      537.38      385.54    166.42 o 
   1  -3   1      434.55      395.54     36.43 o 
   2  -3   1      420.68      435.18     68.53 o 
   3  -3   1      178.52      171.03     22.49 o 
   4  -3   1        1.25        0.85      0.47 o 
   5  -3   1        6.74        3.76      1.92 o 
   6  -3   1        1.46        1.81      0.92 o 
   7  -3   1        1.29        1.86      0.99 o 
  -7  -2   1        0.46        0.21      0.74 o 
  -6  -2   1        0.03        0.63      0.77 o 
  -5  -2   1        0.07        0.07      0.61 o 
  -4  -2   1       33.28       31.64      2.80 o 
  -3  -2   1      112.97      110.62     10.87 o 
  -2  -2   1       16.46       18.81      1.48 o 
  -1  -2   1      288.71      326.39      4.93 o 
   0  -2   1     2306.61     2131.21     11.61 o 
   1  -2   1      101.64      107.80     14.69 o 
   2  -2   1      300.98      297.76     43.80 o 
   3  -2   1      115.60      115.54     12.48 o 
   4  -2   1      105.63       93.63      5.93 o 
   5  -2   1        1.23        1.02      0.53 o 
   6  -2   1       13.89       12.71      2.91 o 
   7  -2   1        0.43        1.29      0.82 o 
  -7  -1   1        0.33        0.00      1.02 o 
  -6  -1   1       28.73       25.51      2.32 o 
  -5  -1   1        0.58        1.10      0.73 o 
  -4  -1   1       39.45       30.75      3.62 o 
  -3  -1   1      185.61      199.49     11.22 o 
  -2  -1   1      260.99      271.86      9.63 o 
  -1  -1   1     3289.33     2736.41     77.55 o 
   0  -1   1      132.40      116.89     14.35 o 
   1  -1   1      134.20      132.28     22.31 o 
   2  -1   1      743.62      716.42     87.63 o 
   3  -1   1      847.14      838.28     81.46 o 
   4  -1   1       24.38       23.38      1.21 o 
   5  -1   1       57.89       53.17      8.08 o 
   6  -1   1       13.71       14.75      1.95 o 
   7  -1   1        0.43        0.79      0.76 o 
  -7   0   1        7.70        8.54      1.62 o 
  -6   0   1        5.23        6.32      1.36 o 
  -5   0   1       84.62       78.88      3.23 o 
  -4   0   1       24.19       23.88      1.72 o 
  -3   0   1        2.18        2.07      0.42 o 
  -2   0   1       54.13       56.80      3.07 o 
  -1   0   1      581.65      566.65     60.37 o 
   0   0   1      370.76      399.25      3.75 o 
   1   0   1      302.83      309.62     23.93 o 
   2   0   1        0.88        0.91      0.25 o 
   3   0   1       36.11       35.01      3.01 o 
   4   0   1        9.03       10.83      0.90 o 
   5   0   1        0.04        0.40      0.58 o 
   6   0   1       21.85       18.01      2.12 o 
   7   0   1        2.85        1.70      0.95 o 
  -7   1   1        0.41        0.45      1.19 o 
  -6   1   1        9.86       10.76      2.60 o 
  -5   1   1        3.05        3.82      0.75 o 
  -4   1   1        8.35       10.49      0.92 o 
  -3   1   1       11.67        7.24      4.04 o 
  -2   1   1      392.22      359.08     24.48 o 
  -1   1   1      220.58      197.01     11.50 o 
   0   1   1      452.91      489.06      8.94 o 
   1   1   1     4024.36     3450.27     76.57 o 
   2   1   1      542.11      509.64     48.45 o 
   3   1   1      244.66      259.39     11.74 o 
   4   1   1       11.81       10.81      1.37 o 
   5   1   1       11.18        9.12      1.46 o 
   6   1   1       11.78        9.75      1.65 o 
   7   1   1        0.47        1.02      0.87 o 
  -7   2   1        5.81        5.96      1.36 o 
  -6   2   1        0.52        0.56      0.83 o 
  -5   2   1       14.80       12.55      1.70 o 
  -4   2   1        1.37        2.03      0.54 o 
  -3   2   1      411.36      401.37     24.61 o 
  -2   2   1      215.30      197.79     17.64 o 
  -1   2   1     2535.61     2423.92    159.25 o 
   0   2   1    10334.49     8067.85    135.42 o 
   1   2   1     2459.64     2302.27    103.33 o 
   2   2   1        0.18        0.00      0.26 o 
   3   2   1       58.14       58.47      2.32 o 
   4   2   1       14.55       13.35      1.53 o 
   5   2   1        0.01        0.00      0.67 o 
   6   2   1        1.96        1.77      1.13 o 
  -7   3   1        1.03        1.36      0.82 o 
  -6   3   1        1.37        0.99      0.69 o 
  -5   3   1        0.01        0.35      0.49 o 
  -4   3   1       31.29       28.85      1.63 o 
  -3   3   1      137.10      144.67     11.73 o 
  -2   3   1      449.40      509.70     58.64 o 
  -1   3   1     2256.47     2207.91    124.11 o 
   0   3   1      899.24      919.62     57.13 o 
   1   3   1      334.35      376.23     20.10 o 
   2   3   1      227.94      225.06      4.01 o 
   3   3   1       19.72       20.68      1.50 o 
   4   3   1       46.05       48.20      3.05 o 
   5   3   1        1.05        1.59      0.92 o 
   6   3   1        1.62        3.12      1.48 o 
  -7   4   1        2.47        3.64      1.13 o 
  -6   4   1        0.12        0.00      0.64 o 
  -5   4   1       12.89       14.11      1.29 o 
  -4   4   1        6.95        6.86      0.88 o 
  -3   4   1      107.14      113.49     12.79 o 
  -2   4   1       52.87       61.23      7.33 o 
  -1   4   1      605.66      626.78     37.98 o 
   0   4   1       49.34       48.62      2.10 o 
   1   4   1      145.24      154.80      3.38 o 
   2   4   1        0.56        1.54      0.58 o 
   3   4   1       44.99       46.67      2.31 o 
   4   4   1        0.28        1.05      0.75 o 
   5   4   1        5.69        6.89      1.53 o 
   6   4   1        5.96        7.83      1.69 o 
  -7   5   1        0.07        1.68      1.28 o 
  -6   5   1        0.20        0.31      0.66 o 
  -5   5   1        0.45        0.00      0.52 o 
  -4   5   1        6.87        6.51      0.88 o 
  -3   5   1        0.02        0.06      0.36 o 
  -2   5   1      181.32      228.58     25.51 o 
  -1   5   1      217.29      215.14     27.74 o 
   0   5   1       82.04       76.10      5.91 o 
   1   5   1      195.78      206.58      2.66 o 
   2   5   1      129.11      123.82     10.57 o 
   3   5   1      423.61      440.71     17.98 o 
   4   5   1        1.34        2.45      0.95 o 
   5   5   1        0.14        1.43      0.90 o 
   6   5   1       16.07       23.20      2.71 o 
  -7   6   1        3.16        4.04      1.42 o 
  -6   6   1        0.61        0.43      0.91 o 
  -5   6   1        7.30        7.00      1.37 o 
  -4   6   1        0.40        0.00      0.46 o 
  -3   6   1       74.54       88.69     10.39 o 
  -2   6   1        0.52        0.86      0.37 o 
  -1   6   1       41.33       39.01      4.10 o 
   0   6   1      583.07      669.19     26.40 o 
   1   6   1        0.94        1.38      0.40 o 
   2   6   1        0.82        1.14      0.64 o 
   3   6   1      449.18      473.01      7.80 o 
   4   6   1       29.50       24.92      2.23 o 
   5   6   1        1.52        1.76      1.15 o 
  -7   7   1        0.00        0.35      1.04 o 
  -6   7   1       35.75       36.82      3.53 o 
  -5   7   1        8.33        7.46      1.51 o 
  -4   7   1        5.74        4.19      1.13 o 
  -3   7   1      159.68      145.37     11.63 o 
  -2   7   1       52.80       47.62      4.79 o 
  -1   7   1        0.74        0.46      0.36 o 
   0   7   1      329.96      373.79     13.24 o 
   1   7   1        5.78        7.34      1.08 o 
   2   7   1       34.47       33.63      3.05 o 
   3   7   1        0.01        0.01      0.67 o 
   4   7   1        7.61        9.02      1.94 o 
   5   7   1        2.67        2.32      1.30 o 
  -6   8   1       61.38       69.57      4.07 o 
  -5   8   1       25.20       23.02      2.43 o 
  -4   8   1       39.34       38.04      2.50 o 
  -3   8   1       75.40       69.37      6.42 o 
  -2   8   1       10.44       12.57      1.48 o 
  -1   8   1        4.40        5.34      1.37 o 
   0   8   1        0.18        0.62      0.57 o 
   1   8   1       10.77       12.02      1.36 o 
   2   8   1        3.17        2.67      0.95 o 
   3   8   1        3.10        3.77      1.10 o 
   4   8   1        1.30        1.22      0.93 o 
  -6   9   1       10.76       12.53      2.42 o 
  -5   9   1        0.28        0.31      1.12 o 
  -4   9   1        0.34        0.14      0.89 o 
  -3   9   1       17.75       19.52      2.00 o 
  -2   9   1        1.84        1.41      1.15 o 
  -1   9   1        0.15        0.31      0.97 o 
   0   9   1        0.77        0.75      0.93 o 
   1   9   1        2.21        2.96      1.37 o 
   2   9   1       14.84       14.39      2.65 o 
   3   9   1        0.10        0.88      1.15 o 
   4   9   1        1.72        1.63      1.41 o 
  -5  10   1        0.19        0.21      0.86 o 
  -4  10   1        6.91        6.88      2.03 o 
  -3  10   1        4.02        3.94      1.23 o 
  -2  10   1        0.78        0.00      1.06 o 
  -1  10   1       11.93        9.09      1.94 o 
   0  10   1        0.05        0.00      0.93 o 
   1  10   1        6.73        8.12      2.16 o 
   2  10   1        0.00        0.00      0.88 o 
   3  10   1        0.97        2.21      1.46 o 
  -5  11   1        0.42        0.75      1.10 o 
  -4  11   1        0.82        1.17      1.04 o 
  -3  11   1        0.30        0.71      1.19 o 
  -2  11   1        0.19        0.22      1.37 o 
  -1  11   1        3.99        4.77      1.90 o 
   0  11   1       17.09       19.73      3.09 o 
   1  11   1        0.99        0.88      1.15 o 
   2  11   1        2.64        2.47      1.37 o 
  -4  12   1        0.01        0.17      1.05 o 
  -3  12   1       60.40       51.59      4.46 o 
  -1  12   1        4.83        4.19      1.68 o 
   0  12   1        9.60       12.53      2.69 o 
   1  12   1        0.03        0.26      1.10 o 
  -1  13   1        0.02        2.07      1.41 o 
  -1 -13   2       12.95       16.20      3.00 o 
   0 -13   2        0.84        0.40      1.06 o 
   1 -13   2       11.65       12.84      2.65 o 
   2 -13   2        2.82        2.21      1.72 o 
   3 -13   2        0.01        0.71      1.15 o 
   4 -13   2        5.38        8.18      1.84 o 
  -2 -12   2        1.91        0.88      1.19 o 
  -1 -12   2       13.32       11.78      2.56 o 
   0 -12   2        3.86        3.84      1.72 o 
   1 -12   2        1.91        3.35      1.68 o 
   2 -12   2        0.45        0.00      1.24 o 
   3 -12   2       18.52       21.21      3.64 o 
   4 -12   2        0.44        0.00      0.91 o 
   5 -12   2       10.20       12.41      2.14 o 
  -3 -11   2        0.99        0.24      0.94 o 
  -2 -11   2       13.01       13.10      1.89 o 
  -1 -11   2        5.47        4.06      1.63 o 
   0 -11   2        0.32        0.00      0.84 o 
   1 -11   2        9.13       10.99      2.16 o 
   2 -11   2      300.63      248.94      8.52 o 
   3 -11   2        0.82        1.62      0.95 o 
   4 -11   2       13.45       12.99      3.42 o 
   5 -11   2        1.43        1.53      1.99 o 
  -4 -10   2        0.02        0.71      0.90 o 
  -3 -10   2        2.92        3.31      1.18 o 
  -2 -10   2        6.89        6.11      1.36 o 
  -1 -10   2       82.49       82.54      3.31 o 
   0 -10   2        0.29        0.09      0.75 o 
   1 -10   2       48.99       46.74      7.08 o 
   2 -10   2        3.35        5.23      1.83 o 
   3 -10   2        7.11        6.59      2.03 o 
   4 -10   2        0.32        0.79      0.89 o 
   5 -10   2        4.76        4.59      1.54 o 
   6 -10   2        5.37        8.44      2.12 o 
  -4  -9   2        8.26       12.09      1.95 o 
  -3  -9   2        8.03       10.70      1.69 o 
  -2  -9   2        1.48        0.60      0.86 o 
  -1  -9   2       33.54       34.46      3.05 o 
   0  -9   2       14.38       13.23      2.81 o 
   1  -9   2        2.78        2.25      0.93 o 
   2  -9   2        6.56        7.36      1.15 o 
   3  -9   2        0.13        0.10      0.52 o 
   4  -9   2        8.46        8.32      1.16 o 
   5  -9   2        0.61        0.00      0.95 o 
   6  -9   2        1.77        1.59      1.44 o 
  -5  -8   2        1.26        2.89      1.15 o 
  -4  -8   2        0.00        0.22      0.78 o 
  -3  -8   2        0.85        1.78      0.85 o 
  -2  -8   2      163.36      166.90      4.40 o 
  -1  -8   2        5.14        4.64      0.90 o 
   0  -8   2        4.99        3.77      2.32 o 
   1  -8   2       11.48       11.89      2.03 o 
   2  -8   2       29.55       29.35      3.14 o 
   3  -8   2       25.53       30.52      4.25 o 
   4  -8   2        8.60        9.49      1.19 o 
   5  -8   2       34.39       40.39      2.17 o 
   6  -8   2       23.58       32.18      2.44 o 
  -5  -7   2        1.75        2.89      1.20 o 
  -4  -7   2        0.46        1.16      0.83 o 
  -3  -7   2        0.56        0.61      0.65 o 
  -2  -7   2        1.53        1.24      0.64 o 
  -1  -7   2      251.32      242.53     26.32 o 
   0  -7   2       27.40       29.61      3.57 o 
   1  -7   2      157.52      136.49     27.76 o 
   2  -7   2       94.45      108.75     10.98 o 
   3  -7   2      123.08      127.67     12.45 o 
   4  -7   2       11.70       12.66      1.53 o 
   5  -7   2      417.22      454.95     37.51 o 
   6  -7   2        1.79        1.31      0.88 o 
   7  -7   2        0.98        2.86      1.14 o 
  -6  -6   2        0.73        0.88      1.00 o 
  -5  -6   2        0.25        0.35      0.87 o 
  -4  -6   2       10.50       12.12      1.66 o 
  -3  -6   2       65.15       68.61      2.84 o 
  -2  -6   2       60.06       65.22      2.43 o 
  -1  -6   2      320.43      365.22     45.48 o 
   0  -6   2       14.25       16.12      3.05 o 
   1  -6   2       29.20       22.03      5.83 o 
   2  -6   2      839.02      870.49     87.69 o 
   3  -6   2        0.65        0.87      0.42 o 
   4  -6   2        0.55        0.29      0.49 o 
   5  -6   2       21.84       25.93      1.97 o 
   6  -6   2       43.93       46.61      4.05 o 
   7  -6   2        3.65        5.29      1.96 o 
  -6  -5   2        7.68       10.22      1.86 o 
  -5  -5   2       60.23       55.31      3.10 o 
  -4  -5   2      199.58      186.17      4.94 o 
  -3  -5   2        4.62        4.92      0.95 o 
  -2  -5   2        1.58        1.43      0.48 o 
  -1  -5   2     1372.41     1412.62    140.43 o 
   0  -5   2      228.00      195.77     66.51 o 
   1  -5   2       35.36       36.12      4.00 o 
   2  -5   2        3.90        4.31      0.70 o 
   3  -5   2       39.35       44.88      7.35 o 
   4  -5   2       20.70       25.06      3.14 o 
   5  -5   2       13.74       13.47      1.37 o 
   6  -5   2       13.90       13.71      1.56 o 
   7  -5   2        1.29        0.99      0.99 o 
  -6  -4   2        0.08        0.19      0.72 o 
  -5  -4   2        0.13        0.05      0.67 o 
  -4  -4   2      536.14      491.21     26.19 o 
  -3  -4   2       60.06       51.01      2.18 o 
  -2  -4   2       16.48       14.46      0.61 o 
  -1  -4   2        3.46        2.79      0.33 o 
   0  -4   2      316.06      344.71      5.52 o 
   1  -4   2        6.36        4.99      0.58 o 
   2  -4   2       10.48       13.87      2.04 o 
   3  -4   2       23.88       33.81      5.62 o 
   4  -4   2       52.74       51.44      5.47 o 
   5  -4   2        4.24        4.50      0.93 o 
   6  -4   2        1.00        0.60      0.77 o 
   7  -4   2        1.65        1.94      1.06 o 
  -6  -3   2       10.35       13.97      1.95 o 
  -5  -3   2        0.08        0.64      0.70 o 
  -4  -3   2      109.35       97.55      7.74 o 
  -3  -3   2      133.00      141.70     11.43 o 
  -2  -3   2       80.98       96.47      4.31 o 
  -1  -3   2       77.89       88.17      4.40 o 
   0  -3   2       53.21       31.54     13.00 o 
   1  -3   2       17.17       17.03      2.96 o 
   2  -3   2      250.38      248.16     40.97 o 
   3  -3   2       72.64       83.55     11.26 o 
   4  -3   2       10.44        8.69      1.54 o 
   5  -3   2        0.50        1.16      0.61 o 
   6  -3   2       14.71       12.75      2.21 o 
   7  -3   2        0.73        0.00      0.75 o 
  -7  -2   2        0.03        0.51      0.83 o 
  -6  -2   2        5.75        6.70      1.40 o 
  -5  -2   2       61.88       59.92      4.50 o 
  -4  -2   2       45.82       39.93      6.38 o 
  -3  -2   2        0.15        0.68      0.28 o 
  -2  -2   2      244.15      261.77     15.61 o 
  -1  -2   2      233.14      251.53      4.87 o 
   0  -2   2     3964.78     3610.92    100.24 o 
   1  -2   2        0.12        1.02      0.31 o 
   2  -2   2      275.03      281.53     37.63 o 
   3  -2   2      781.09      776.55     92.28 o 
   4  -2   2       21.94       19.79      1.19 o 
   5  -2   2        3.97        3.22      0.97 o 
   6  -2   2        0.30        1.47      0.89 o 
   7  -2   2        0.14        0.48      0.70 o 
  -7  -1   2       12.87       14.77      2.27 o 
  -6  -1   2        0.02        0.10      0.74 o 
  -5  -1   2        3.64        3.11      0.92 o 
  -4  -1   2       18.90       19.37      1.52 o 
  -3  -1   2        0.67        0.74      0.31 o 
  -2  -1   2       59.77       53.59      5.02 o 
  -1  -1   2     1059.37     1009.15    100.31 o 
   0  -1   2      133.33      136.36      4.23 o 
   1  -1   2      600.50      583.52     62.07 o 
   2  -1   2      312.32      346.32     40.59 o 
   3  -1   2        1.71        1.96      0.43 o 
   4  -1   2       42.65       40.05      2.14 o 
   5  -1   2        2.88        2.38      0.87 o 
   6  -1   2        0.91        1.49      0.84 o 
   7  -1   2        0.04        1.55      0.82 o 
  -7   0   2        3.28        1.46      0.90 o 
  -6   0   2        0.77        1.50      0.92 o 
  -5   0   2       21.90       21.71      1.75 o 
  -4   0   2       55.71       62.85      3.90 o 
  -3   0   2       20.12       20.36      1.33 o 
  -2   0   2      114.33       99.17      8.61 o 
  -1   0   2     5024.73     4534.50    142.27 o 
   0   0   2      182.99      205.39      1.92 o 
   1   0   2      407.28      457.90     22.28 o 
   2   0   2      168.36      145.72     12.46 o 
   3   0   2       41.65       41.12      2.25 o 
   4   0   2        1.94        2.40      0.84 o 
   5   0   2       33.24       26.77      3.00 o 
   6   0   2        6.37        5.95      1.37 o 
   7   0   2        0.15        1.05      0.83 o 
  -7   1   2       12.84       14.09      2.03 o 
  -6   1   2        1.04        1.32      0.89 o 
  -5   1   2       65.02       61.50      3.45 o 
  -4   1   2       12.37        9.08      1.98 o 
  -3   1   2       16.07       18.29      0.93 o 
  -2   1   2      360.76      387.77     12.71 o 
  -1   1   2     7819.20     7088.93     32.17 o 
   0   1   2      481.74      550.09      9.60 o 
   1   1   2       14.75       13.17      1.08 o 
   2   1   2      390.62      382.30     21.10 o 
   3   1   2      123.54      119.47      8.31 o 
   4   1   2      175.81      170.74     10.26 o 
   5   1   2        8.42        7.50      1.43 o 
   6   1   2        1.98        1.55      0.97 o 
  -7   2   2        0.12        0.77      0.79 o 
  -6   2   2       32.77       33.64      3.53 o 
  -5   2   2        3.20        3.45      0.86 o 
  -4   2   2      608.91      603.14     37.25 o 
  -3   2   2      260.58      255.00     12.57 o 
  -2   2   2        0.44        0.68      0.25 o 
  -1   2   2     7553.35     6939.60    136.60 o 
   0   2   2     2995.59     3123.65    122.26 o 
   1   2   2       61.17       67.19      3.18 o 
   2   2   2      224.28      212.94     14.25 o 
   3   2   2       41.43       49.26      2.20 o 
   4   2   2        2.32        1.56      0.76 o 
   5   2   2       20.33       19.25      2.91 o 
   6   2   2        3.93        7.15      1.62 o 
  -7   3   2       18.42       19.45      2.26 o 
  -6   3   2        9.43       12.64      1.44 o 
  -5   3   2       27.24       29.30      1.61 o 
  -4   3   2      108.23      103.99      3.08 o 
  -3   3   2       12.90       12.76      1.13 o 
  -2   3   2        6.38        6.95      0.98 o 
  -1   3   2      486.40      573.89     49.36 o 
   0   3   2      351.43      360.00      4.39 o 
   1   3   2      248.99      279.31     15.14 o 
   2   3   2      511.49      505.60      6.23 o 
   3   3   2      146.85      139.81      7.99 o 
   4   3   2       21.39       22.77      1.89 o 
   5   3   2        0.03        0.08      0.70 o 
   6   3   2        0.00        0.26      0.86 o 
  -7   4   2        2.14        2.47      1.50 o 
  -6   4   2        6.85        8.67      1.25 o 
  -5   4   2       18.07       16.26      1.36 o 
  -4   4   2       56.27       52.20      2.66 o 
  -3   4   2        0.59        1.79      0.45 o 
  -2   4   2      161.41      183.20     17.91 o 
  -1   4   2      178.80      191.18     14.26 o 
   0   4   2       16.68       14.92      0.71 o 
   1   4   2      302.81      323.99     13.80 o 
   2   4   2      255.39      242.42      4.56 o 
   3   4   2       24.46       23.84      1.76 o 
   4   4   2        0.79        0.98      0.78 o 
   5   4   2        4.36        5.32      1.42 o 
   6   4   2        3.89        5.98      1.61 o 
  -7   5   2        1.50        2.01      1.03 o 
  -6   5   2        0.46        0.60      0.92 o 
  -5   5   2        2.29        2.48      0.70 o 
  -4   5   2        3.20        2.87      0.67 o 
  -3   5   2       40.30       42.73      3.65 o 
  -2   5   2       61.17       66.69      7.48 o 
  -1   5   2       19.79       23.00      1.54 o 
   0   5   2        3.99        4.70      0.53 o 
   1   5   2        4.55        6.01      0.62 o 
   2   5   2       50.04       43.17     16.26 o 
   3   5   2      230.17      228.10      5.87 o 
   4   5   2        0.73        1.07      0.81 o 
   5   5   2        2.02        2.82      1.61 o 
  -7   6   2        0.01        0.97      1.08 o 
  -6   6   2        1.03        2.08      1.05 o 
  -5   6   2        2.11        2.40      0.91 o 
  -4   6   2       11.75       13.35      1.64 o 
  -3   6   2       25.05       19.80      1.59 o 
  -2   6   2      100.15       86.92      2.93 o 
  -1   6   2      284.60      305.94     18.42 o 
   0   6   2        0.35        0.36      0.33 o 
   1   6   2        0.77        0.86      0.47 o 
   2   6   2       21.60       15.00      6.24 o 
   3   6   2       43.74       49.45      2.71 o 
   4   6   2        0.00        0.00      0.70 o 
   5   6   2        0.17        0.38      0.95 o 
  -6   7   2        2.47        2.12      1.21 o 
  -5   7   2        6.03        6.79      1.48 o 
  -4   7   2       71.13       65.01      3.35 o 
  -3   7   2       26.66       22.07      1.84 o 
  -2   7   2       14.11       13.83      1.48 o 
  -1   7   2      101.18       92.45      4.10 o 
   0   7   2        0.05        0.04      0.49 o 
   1   7   2        0.00        0.00      0.43 o 
   2   7   2       21.31       21.51      2.16 o 
   3   7   2       91.00       89.08      5.27 o 
   4   7   2        0.12        0.73      0.80 o 
  -6   8   2        1.45        1.31      1.26 o 
  -5   8   2        0.17        0.73      0.99 o 
  -4   8   2       20.57       21.75      2.21 o 
  -3   8   2        2.99        4.28      1.07 o 
  -2   8   2        0.32        0.64      0.70 o 
  -1   8   2        8.08       10.55      1.85 o 
   0   8   2      150.64      143.34      6.09 o 
   1   8   2        7.96        8.56      1.99 o 
   2   8   2       21.68       21.84      3.05 o 
   3   8   2       26.83       25.42      3.49 o 
   4   8   2        0.02        0.88      1.10 o 
  -6   9   2        4.02        4.64      1.90 o 
  -5   9   2        0.15        0.21      1.10 o 
  -4   9   2        2.31        1.82      0.97 o 
  -3   9   2        0.19        0.48      0.73 o 
  -2   9   2        0.08        0.00      0.93 o 
  -1   9   2        2.22        0.49      1.02 o 
   0   9   2        2.97        1.99      1.24 o 
   1   9   2        2.89        4.19      1.63 o 
   2   9   2        2.80        3.66      1.59 o 
   3   9   2        2.16        2.78      1.46 o 
  -5  10   2        4.09        1.40      1.22 o 
  -4  10   2       20.76       19.65      2.80 o 
  -3  10   2       11.03        9.84      1.71 o 
  -2  10   2       12.75       15.84      2.65 o 
  -1  10   2        1.00        2.60      1.50 o 
   0  10   2        0.15        0.00      0.88 o 
   1  10   2        1.89        2.69      1.46 o 
   2  10   2        0.75        1.99      1.41 o 
   3  10   2        5.05        4.90      1.85 o 
  -5  11   2        1.30        2.89      1.36 o 
  -4  11   2        8.46        6.49      1.56 o 
  -3  11   2        0.12        1.19      1.37 o 
  -2  11   2        0.62        0.00      1.32 o 
  -1  11   2        0.08        0.00      0.84 o 
   0  11   2        0.00        0.09      0.93 o 
   1  11   2        0.63        0.00      0.93 o 
   2  11   2        0.09        0.40      1.15 o 
  -3  12   2        0.45        1.81      1.37 o 
  -1  12   2        4.81        5.74      1.90 o 
   0  12   2        0.63        1.37      1.24 o 
   1 -13   3       24.08       18.62      3.05 o 
   2 -13   3        0.54        1.90      1.54 o 
   3 -13   3        2.46        2.87      1.54 o 
   4 -13   3        0.00        0.88      1.01 o 
   0 -12   3        8.33       11.17      2.38 o 
   2 -12   3       15.69       14.30      2.69 o 
   3 -12   3        0.00        0.00      1.08 o 
   4 -12   3       12.57       15.58      4.21 o 
   5 -12   3        4.18        4.22      1.63 o 
  -3 -11   3        0.73        1.10      1.72 o 
  -2 -11   3       38.34       36.74      2.54 o 
  -1 -11   3        3.83        4.25      1.20 o 
   0 -11   3       38.50       18.11     19.33 o 
   1 -11   3      185.47      183.00     19.75 o 
   2 -11   3       84.85       63.95      4.37 o 
   3 -11   3        0.10        0.00      0.81 o 
   4 -11   3       25.53       29.01      2.44 o 
   5 -11   3        0.02        0.00      1.19 o 
  -4 -10   3        0.60        2.47      1.99 o 
  -3 -10   3        0.01        0.00      0.77 o 
  -2 -10   3       58.19       61.03      5.27 o 
  -1 -10   3       13.93       16.32      1.70 o 
   0 -10   3        0.46        0.49      0.63 o 
   1 -10   3       46.69       21.29     19.93 o 
   2 -10   3       39.46       42.28      4.16 o 
   3 -10   3        3.07        2.73      0.77 o 
   4 -10   3        0.01        0.02      0.75 o 
   5 -10   3        1.25        1.44      1.23 o 
   6 -10   3        3.99        5.45      1.95 o 
  -4  -9   3       12.35       18.59      4.19 o 
  -3  -9   3       16.41       16.63      2.45 o 
  -2  -9   3        1.12        0.61      0.70 o 
  -1  -9   3        1.05        1.40      0.71 o 
   0  -9   3        2.76        2.99      0.66 o 
   1  -9   3       21.32       12.13      2.29 o 
   2  -9   3      223.97      217.91     16.55 o 
   3  -9   3       10.14       11.00      2.33 o 
   4  -9   3        0.00        0.38      0.75 o 
   5  -9   3       10.52       12.23      1.52 o 
   6  -9   3        0.00        0.07      1.26 o 
  -5  -8   3        1.84        1.59      1.99 o 
  -4  -8   3        0.25        0.27      0.86 o 
  -3  -8   3        0.09        0.03      0.61 o 
  -2  -8   3       40.95       42.34      3.97 o 
  -1  -8   3        5.77        7.94      1.09 o 
   0  -8   3        1.25        1.31      0.44 o 
   1  -8   3        3.34        3.65      0.61 o 
   2  -8   3       91.93       83.99      7.66 o 
   3  -8   3       22.48       21.29      3.10 o 
   4  -8   3       25.76       29.68      2.65 o 
   5  -8   3        1.47        0.94      0.78 o 
   6  -8   3        2.42        2.39      1.15 o 
  -5  -7   3        3.05        3.08      1.43 o 
  -4  -7   3        2.45        3.80      1.04 o 
  -3  -7   3        0.01        0.25      0.58 o 
  -2  -7   3       10.97       10.78      1.26 o 
  -1  -7   3        5.20        5.69      0.65 o 
   0  -7   3      295.48      262.57     48.52 o 
   1  -7   3        0.65        0.14      0.29 o 
   2  -7   3        4.17        4.67      0.92 o 
   3  -7   3        8.35        7.89      0.92 o 
   4  -7   3        9.70       11.73      1.24 o 
   5  -7   3       19.07       19.17      2.06 o 
   6  -7   3        3.21        4.23      1.10 o 
  -6  -6   3        2.32        1.95      1.14 o 
  -5  -6   3        0.25        1.18      0.87 o 
  -4  -6   3        8.15        8.22      1.38 o 
  -3  -6   3       20.30       19.87      2.18 o 
  -2  -6   3       36.14       48.23      2.05 o 
  -1  -6   3       69.29       66.63      7.61 o 
   0  -6   3       32.73       37.95      2.34 o 
   1  -6   3      275.36      210.19      5.43 o 
   2  -6   3       17.37       16.27      0.98 o 
   3  -6   3       86.17       77.82     12.50 o 
   4  -6   3        0.03        0.36      0.70 o 
   5  -6   3      145.76      160.85     21.54 o 
   6  -6   3        1.18        0.70      0.77 o 
   7  -6   3        0.63        1.84      1.08 o 
  -6  -5   3        0.55        1.48      0.98 o 
  -5  -5   3       66.24       61.91      5.12 o 
  -4  -5   3        3.63        3.80      1.02 o 
  -3  -5   3        5.35        5.29      1.08 o 
  -2  -5   3      572.34      595.38     42.07 o 
  -1  -5   3        3.03        2.95      0.39 o 
   0  -5   3        7.39        3.57      2.60 o 
   1  -5   3      132.84      140.89     18.18 o 
   2  -5   3     1155.73     1266.65    124.59 o 
   3  -5   3        0.03        0.89      0.40 o 
   4  -5   3        7.60        8.97      1.05 o 
   5  -5   3      292.88      292.16     32.05 o 
   6  -5   3        1.10        1.83      0.83 o 
   7  -5   3        0.08        0.79      0.99 o 
  -6  -4   3        1.23        2.53      0.99 o 
  -5  -4   3        8.45        9.86      1.56 o 
  -4  -4   3        0.86        1.10      0.69 o 
  -3  -4   3       31.98       30.51      2.03 o 
  -2  -4   3        1.37        1.12      0.32 o 
  -1  -4   3        0.08        0.58      0.22 o 
   0  -4   3       23.69       29.95      4.77 o 
   1  -4   3       14.17       14.08      1.47 o 
   2  -4   3     1118.60     1192.99    149.23 o 
   3  -4   3      102.10      108.42     13.11 o 
   4  -4   3        1.70        1.62      0.55 o 
   5  -4   3        0.13        0.47      0.54 o 
   6  -4   3        8.90       11.62      1.84 o 
   7  -4   3        5.86        6.80      1.55 o 
  -7  -3   3        1.79        1.77      1.02 o 
  -6  -3   3        0.50        0.40      0.74 o 
  -5  -3   3       60.15       55.70      8.16 o 
  -4  -3   3      129.65      108.76     13.39 o 
  -3  -3   3      107.29      116.61      7.86 o 
  -2  -3   3      136.31      147.30      6.29 o 
  -1  -3   3      482.32      553.58      6.79 o 
   0  -3   3      118.58      113.99      5.19 o 
   1  -3   3       96.41       95.50     11.30 o 
   2  -3   3       84.81       89.33     11.68 o 
   3  -3   3       39.81       46.38      6.72 o 
   4  -3   3        0.39        0.57      0.45 o 
   5  -3   3        2.12        3.86      1.03 o 
   6  -3   3        0.62        1.54      0.92 o 
   7  -3   3        0.42        0.00      0.74 o 
  -7  -2   3        7.12        9.25      1.68 o 
  -6  -2   3        0.02        0.07      0.70 o 
  -5  -2   3        2.18        2.37      1.15 o 
  -4  -2   3      255.55      236.46     12.89 o 
  -3  -2   3       46.56       47.86      5.64 o 
  -2  -2   3        1.13        1.14      0.27 o 
  -1  -2   3      445.18      408.03     35.00 o 
   0  -2   3      285.68      283.70     10.87 o 
   1  -2   3      232.62      185.59     48.49 o 
   2  -2   3       95.90      107.14     14.57 o 
   3  -2   3       33.42       31.50      4.15 o 
   4  -2   3        0.22        0.34      0.41 o 
   5  -2   3        1.17        0.66      0.73 o 
   6  -2   3       14.97       15.77      2.06 o 
   7  -2   3        0.74        2.60      1.19 o 
  -7  -1   3        0.16        0.84      0.81 o 
  -6  -1   3        7.51        8.14      1.53 o 
  -5  -1   3        4.92        5.66      1.14 o 
  -4  -1   3       24.67       22.46      2.53 o 
  -3  -1   3       13.20       12.83      0.77 o 
  -2  -1   3       80.83       64.02      5.72 o 
  -1  -1   3      197.92      223.62     13.90 o 
   0  -1   3      197.47      207.39      2.06 o 
   1  -1   3      100.75      108.29     17.06 o 
   2  -1   3      162.96      167.44     20.17 o 
   3  -1   3       53.15       44.15      4.82 o 
   4  -1   3      189.99      173.86     14.65 o 
   5  -1   3       47.48       34.11      5.08 o 
   6  -1   3        0.16        0.75      0.84 o 
   7  -1   3        0.40        0.85      0.76 o 
  -7   0   3        3.33        2.87      1.12 o 
  -6   0   3       53.17       48.04      5.34 o 
  -5   0   3       75.71       75.28      6.33 o 
  -4   0   3       10.74        8.76      0.87 o 
  -3   0   3       11.59        7.61      3.97 o 
  -2   0   3      738.32      737.07     41.68 o 
  -1   0   3     3270.43     3364.65     82.46 o 
   0   0   3      424.38      419.58     92.29 o 
   1   0   3      949.91     1066.11     49.05 o 
   2   0   3     1662.67     1779.90     94.33 o 
   3   0   3        1.43        1.26      0.40 o 
   4   0   3       27.92       28.98      3.05 o 
   5   0   3       73.98       62.17      3.42 o 
   6   0   3        5.74        4.11      1.21 o 
  -7   1   3        0.00        1.26      0.89 o 
  -6   1   3       22.73       19.28      2.93 o 
  -5   1   3       54.31       56.36      2.34 o 
  -4   1   3       29.40       29.14      1.37 o 
  -3   1   3      114.16      112.11      4.08 o 
  -2   1   3      257.40      255.54      7.31 o 
  -1   1   3    17692.49    13565.97    155.67 o 
   0   1   3     2048.17     2225.27    106.65 o 
   1   1   3      983.16     1072.42     19.90 o 
   2   1   3     2001.27     2054.30     45.44 o 
   3   1   3      206.14      190.83     15.68 o 
   4   1   3        2.20        1.48      0.78 o 
   5   1   3       10.12        8.09      1.83 o 
   6   1   3        0.88        0.07      0.79 o 
  -7   2   3       12.40       14.71      2.43 o 
  -6   2   3        7.75        6.20      2.76 o 
  -5   2   3        0.56        0.36      0.54 o 
  -4   2   3      109.76      105.15      6.70 o 
  -3   2   3        1.96        1.65      0.41 o 
  -2   2   3      312.95      318.61      7.64 o 
  -1   2   3      647.73      688.63      5.82 o 
   0   2   3       33.21       32.58      1.04 o 
   1   2   3      369.08      385.80      9.47 o 
   2   2   3      791.38      831.80     12.10 o 
   3   2   3       20.87       21.43      1.56 o 
   4   2   3        8.27        7.80      1.33 o 
   5   2   3       26.89       23.26      2.20 o 
   6   2   3        0.64        0.37      0.81 o 
  -7   3   3        8.33        8.78      2.29 o 
  -6   3   3        1.43        1.49      0.78 o 
  -5   3   3       37.04       35.32      2.12 o 
  -4   3   3       21.07       20.16      1.22 o 
  -3   3   3        0.05        0.59      0.36 o 
  -2   3   3      121.78      116.96      1.98 o 
  -1   3   3     1523.28     1593.39     16.66 o 
   0   3   3        0.01        0.00      0.15 o 
   1   3   3       57.20       66.05      2.94 o 
   2   3   3        8.86        7.13      0.63 o 
   3   3   3       42.68       39.42      2.15 o 
   4   3   3        1.91        1.39      0.83 o 
   5   3   3        0.18        0.49      0.81 o 
   6   3   3        0.61        0.53      1.03 o 
  -7   4   3        1.20        0.13      1.19 o 
  -6   4   3        0.04        0.00      0.82 o 
  -5   4   3       41.60       45.70      2.23 o 
  -4   4   3      124.11      128.60      6.80 o 
  -3   4   3       12.17       10.54      0.92 o 
  -2   4   3      688.52      716.01     20.48 o 
  -1   4   3      115.48      120.70      4.02 o 
   0   4   3        2.25        3.17      0.41 o 
   1   4   3       43.23       50.37      2.57 o 
   2   4   3       17.41       16.55      2.03 o 
   3   4   3        1.32        1.51      0.75 o 
   4   4   3        0.45        1.06      0.85 o 
   5   4   3       11.67       13.19      1.98 o 
  -7   5   3        6.26        8.72      1.82 o 
  -6   5   3        0.17        0.00      0.84 o 
  -5   5   3        6.29        6.17      1.34 o 
  -4   5   3       18.85       20.08      1.73 o 
  -3   5   3        7.56        6.24      1.06 o 
  -2   5   3       49.83       43.38      2.04 o 
  -1   5   3      101.90      112.14      9.36 o 
   0   5   3       58.09       60.82      1.55 o 
   1   5   3        5.32        5.76      0.65 o 
   2   5   3      274.12      257.84     23.70 o 
   3   5   3       94.60       87.77      4.77 o 
   4   5   3        1.29        0.50      0.82 o 
   5   5   3        0.58        1.30      1.26 o 
  -7   6   3        0.32        0.75      1.39 o 
  -6   6   3        0.42        0.00      0.71 o 
  -5   6   3        2.64        2.13      1.03 o 
  -4   6   3        1.02        2.50      0.92 o 
  -3   6   3        3.80        5.40      1.09 o 
  -2   6   3       12.00       15.19      2.25 o 
  -1   6   3       55.52       58.43      3.27 o 
   0   6   3        0.09        0.31      0.48 o 
   1   6   3       35.87       36.45      1.83 o 
   2   6   3       34.20       29.16      3.33 o 
   3   6   3       15.75       14.87      1.80 o 
   4   6   3       13.71       17.40      2.12 o 
   5   6   3        8.88       11.64      2.05 o 
  -6   7   3        3.62        5.25      1.99 o 
  -5   7   3        0.06        0.00      0.95 o 
  -4   7   3       14.73       15.15      1.87 o 
  -3   7   3        2.92        2.82      0.92 o 
  -2   7   3        4.23        3.06      0.88 o 
  -1   7   3        9.61       12.62      1.90 o 
   0   7   3       34.65       34.02      1.94 o 
   1   7   3        0.00        1.02      0.93 o 
   2   7   3      161.75      162.14      7.02 o 
   3   7   3       74.33       63.02      4.81 o 
   4   7   3        2.70        4.23      1.25 o 
  -6   8   3        1.34        1.96      1.27 o 
  -5   8   3        5.60        4.12      1.35 o 
  -4   8   3        7.41        6.32      1.65 o 
  -3   8   3        1.04        0.68      0.84 o 
  -2   8   3        0.39        0.18      0.88 o 
  -1   8   3      127.48      127.41      5.30 o 
   0   8   3        0.04        0.18      0.79 o 
   1   8   3        2.73        3.71      1.50 o 
   2   8   3        7.86        8.08      2.25 o 
   3   8   3       12.15       11.03      2.65 o 
   4   8   3        2.28        2.38      1.50 o 
  -6   9   3        1.04        1.53      1.37 o 
  -5   9   3        0.77        0.49      0.74 o 
  -4   9   3       32.91       28.04      2.37 o 
  -3   9   3       12.62       12.47      1.82 o 
  -2   9   3        0.18        0.57      1.15 o 
  -1   9   3        5.64        7.83      1.59 o 
   0   9   3       11.08        8.78      2.16 o 
   1   9   3       12.11       12.97      2.60 o 
   2   9   3        0.32        0.40      1.06 o 
   3   9   3        0.31        0.71      1.15 o 
  -5  10   3        2.05        2.24      1.27 o 
  -4  10   3        1.18        1.79      1.57 o 
  -3  10   3        0.01        0.00      1.10 o 
  -2  10   3        8.43        9.40      2.25 o 
  -1  10   3        7.30        6.80      1.99 o 
   0  10   3        0.24        2.21      1.32 o 
   1  10   3        0.07        0.66      1.06 o 
   2  10   3        1.36        1.68      1.32 o 
  -4  11   3        0.44        0.00      1.06 o 
  -3  11   3        0.02        0.62      1.24 o 
  -2  11   3        1.00        1.02      1.41 o 
  -1  11   3        0.70        2.69      1.41 o 
   0  11   3        7.73        9.62      2.34 o 
   1  11   3        0.00        0.71      1.06 o 
  -3  12   3       12.75       10.11      2.47 o 
  -2  12   3        0.24        1.37      1.19 o 
  -1  12   3        5.56        7.24      2.25 o 
   2 -13   4       15.27       13.33      2.69 o 
   3 -13   4        0.00        1.21      1.07 o 
   4 -13   4       31.97       33.41      4.90 o 
  -2 -12   4        6.97        9.36      2.60 o 
  -1 -12   4        8.29        9.80      2.38 o 
   0 -12   4       23.50       27.14      3.05 o 
   3 -12   4        1.45        3.13      1.24 o 
   4 -12   4        6.88        6.87      1.70 o 
   5 -12   4        6.79        7.25      2.12 o 
  -3 -11   4        8.40        6.97      2.56 o 
  -2 -11   4       17.48       20.04      3.13 o 
  -1 -11   4        1.94        1.90      1.32 o 
   0 -11   4        1.31        3.59      1.01 o 
   1 -11   4      294.21      226.13      7.68 o 
   2 -11   4        0.01        0.00      0.56 o 
   3 -11   4        0.08        0.76      0.67 o 
   4 -11   4        0.32        0.31      1.37 o 
   5 -11   4        0.61        0.88      1.31 o 
  -4 -10   4        0.04        0.00      1.68 o 
  -3 -10   4        2.35        6.00      2.07 o 
  -2 -10   4        3.41        3.88      1.63 o 
  -1 -10   4       26.81       24.53      1.82 o 
   0 -10   4       25.07       24.05      2.83 o 
   1 -10   4      465.15      454.20     85.22 o 
   2 -10   4      120.11      118.25     13.92 o 
   3 -10   4        1.20        0.69      0.63 o 
   4 -10   4       26.77       30.45      5.27 o 
   5 -10   4        7.61        8.54      1.40 o 
   6 -10   4        0.02        1.36      1.49 o 
  -5  -9   4        2.85        4.41      2.29 o 
  -4  -9   4        5.72        8.61      2.60 o 
  -3  -9   4        1.79        2.03      1.46 o 
  -2  -9   4       53.74       48.06      2.48 o 
  -1  -9   4        6.44        8.85      1.22 o 
   0  -9   4       39.01       43.44      4.05 o 
   1  -9   4       37.22       38.69      7.97 o 
   2  -9   4      141.24      133.28     14.06 o 
   3  -9   4       35.41       38.19      4.96 o 
   4  -9   4        3.12        4.82      0.97 o 
   5  -9   4       20.42       25.85      2.35 o 
   6  -9   4        3.18        4.27      1.20 o 
  -5  -8   4        4.47        6.75      2.43 o 
  -4  -8   4        0.53        0.00      0.97 o 
  -3  -8   4        1.25        1.78      0.85 o 
  -2  -8   4       78.54       70.32      2.78 o 
  -1  -8   4        2.34        2.23      0.53 o 
   0  -8   4       11.13       10.04      3.24 o 
   1  -8   4        4.26        4.63      0.71 o 
   2  -8   4       42.15       40.59      4.30 o 
   3  -8   4       48.22       52.54      6.26 o 
   4  -8   4       10.12       11.89      2.32 o 
   5  -8   4       43.69       48.49      5.06 o 
   6  -8   4        7.02        8.69      1.47 o 
  -5  -7   4        0.40        0.62      1.50 o 
  -4  -7   4        4.00        3.76      1.02 o 
  -3  -7   4       23.49       22.46      1.71 o 
  -2  -7   4        2.94        5.68      0.96 o 
  -1  -7   4      199.09      201.96     22.08 o 
   0  -7   4       13.67        6.82      6.18 o 
   1  -7   4       40.75       38.13      7.57 o 
   2  -7   4       46.26       39.44      7.41 o 
   3  -7   4        2.99        2.39      0.60 o 
   4  -7   4        6.69        6.03      0.99 o 
   5  -7   4        1.05        0.50      0.69 o 
   6  -7   4        0.10        0.62      0.74 o 
  -6  -6   4        3.59        4.41      2.21 o 
  -5  -6   4        0.04        0.13      0.84 o 
  -4  -6   4       16.15       15.48      1.71 o 
  -3  -6   4        1.64        1.23      0.59 o 
  -2  -6   4        4.00        2.67      0.62 o 
  -1  -6   4        0.85        0.43      0.29 o 
   0  -6   4        0.37        3.63      2.82 o 
   1  -6   4        0.79        2.60      2.59 o 
   2  -6   4      192.16      202.89     48.28 o 
   3  -6   4       68.49       54.98      4.30 o 
   4  -6   4      211.98      215.43     28.63 o 
   5  -6   4        0.27        1.02      0.65 o 
   6  -6   4        1.03        0.93      0.78 o 
  -6  -5   4        0.39        0.07      0.73 o 
  -5  -5   4        6.71        7.33      1.38 o 
  -4  -5   4       22.68       20.47      2.93 o 
  -3  -5   4       13.41       12.77      1.29 o 
  -2  -5   4       41.26       44.03      1.39 o 
  -1  -5   4       73.87       76.36      4.54 o 
   0  -5   4       56.72       60.61      6.49 o 
   1  -5   4     1639.98     1720.86    227.27 o 
   2  -5   4        2.51        3.46      1.05 o 
   3  -5   4        1.55        2.02      0.51 o 
   4  -5   4      424.52      407.67     54.89 o 
   5  -5   4       72.22       67.61      8.16 o 
   6  -5   4       11.30       11.95      2.65 o 
   7  -5   4        1.32        2.28      1.24 o 
  -6  -4   4        4.73        3.32      1.15 o 
  -5  -4   4       49.96       44.94      5.16 o 
  -4  -4   4        4.22        3.98      0.92 o 
  -3  -4   4        1.90        2.25      0.45 o 
  -2  -4   4     1059.48     1227.75     38.31 o 
  -1  -4   4      246.49      293.19     10.27 o 
   0  -4   4     1036.90     1124.32     41.25 o 
   1  -4   4      235.84      246.32     23.51 o 
   2  -4   4       20.43       24.36      3.92 o 
   3  -4   4       10.33       10.90      1.63 o 
   4  -4   4       47.94       47.45      6.37 o 
   5  -4   4        8.50        8.79      1.18 o 
   6  -4   4        0.28        1.74      1.01 o 
   7  -4   4        0.05        0.66      1.02 o 
  -7  -3   4        0.10        0.00      0.74 o 
  -6  -3   4        2.76        2.90      1.08 o 
  -5  -3   4      443.47      405.03     29.24 o 
  -4  -3   4       39.40       35.90      2.03 o 
  -3  -3   4       91.98       96.34      6.87 o 
  -2  -3   4      414.54      483.87     29.83 o 
  -1  -3   4      634.88      634.67     41.15 o 
   0  -3   4        3.44        5.65      0.66 o 
   1  -3   4      759.94      749.80     63.44 o 
   2  -3   4       55.01       57.69      8.71 o 
   3  -3   4       86.56       87.63      9.13 o 
   4  -3   4       10.25        8.10      1.16 o 
   5  -3   4        9.20        7.83      1.11 o 
   6  -3   4        0.55        0.62      0.82 o 
   7  -3   4        1.87        2.61      1.21 o 
  -7  -2   4        3.48        3.61      1.09 o 
  -6  -2   4        6.92        6.34      1.33 o 
  -5  -2   4       39.55       37.23      3.11 o 
  -4  -2   4       51.51       50.45      3.69 o 
  -3  -2   4        6.33        6.57      0.66 o 
  -2  -2   4      657.01      658.19     57.92 o 
  -1  -2   4        5.81        4.54      0.48 o 
   0  -2   4        6.55        4.79      0.49 o 
   1  -2   4      132.88      131.56     12.61 o 
   2  -2   4      408.98      420.41     51.86 o 
   3  -2   4        0.06        0.93      0.40 o 
   4  -2   4        0.46        1.27      0.51 o 
   5  -2   4        9.89        9.33      1.52 o 
   6  -2   4        1.51        1.58      0.89 o 
  -7  -1   4        0.26        0.46      0.81 o 
  -6  -1   4        3.76        5.20      1.26 o 
  -5  -1   4        2.49        2.75      0.93 o 
  -4  -1   4        0.87        0.77      0.44 o 
  -3  -1   4       35.56       34.61      1.96 o 
  -2  -1   4      478.39      511.56     35.60 o 
  -1  -1   4      455.94      446.63     10.06 o 
   0  -1   4        1.96        3.39      1.45 o 
   1  -1   4      226.90      274.34     27.82 o 
   2  -1   4        5.24        6.92      0.63 o 
   3  -1   4      141.80      135.32     12.58 o 
   4  -1   4       11.49       12.38      1.09 o 
   5  -1   4        2.23        2.56      1.59 o 
   6  -1   4        0.64        1.10      1.05 o 
  -7   0   4        0.60        1.43      0.85 o 
  -6   0   4       11.92       13.06      1.82 o 
  -5   0   4        2.65        2.92      0.74 o 
  -4   0   4       45.16       31.55     12.51 o 
  -3   0   4      143.50      150.42      9.07 o 
  -2   0   4      372.74      428.83     18.15 o 
  -1   0   4     1487.38     1684.21     36.08 o 
   0   0   4       11.40       13.78      1.69 o 
   1   0   4      642.80      670.61     68.90 o 
   2   0   4        2.50        2.63      0.45 o 
   3   0   4        6.82        6.11      0.69 o 
   4   0   4       14.90       16.94      1.72 o 
   5   0   4       34.19       30.10      2.96 o 
   6   0   4        3.32        4.50      1.53 o 
  -7   1   4        0.00        0.59      0.86 o 
  -6   1   4        3.66        3.51      1.07 o 
  -5   1   4       23.14       19.23      2.62 o 
  -4   1   4        5.70        5.21      0.73 o 
  -3   1   4        1.44        1.27      0.37 o 
  -2   1   4      561.99      633.74     13.96 o 
  -1   1   4        6.62        6.72      0.42 o 
   0   1   4      113.53      121.92      3.22 o 
   1   1   4      188.79      216.01      4.55 o 
   2   1   4        9.46       10.65      1.52 o 
   3   1   4       63.10       64.25      2.59 o 
   4   1   4       12.64       12.72      2.18 o 
   5   1   4       15.85       12.43      1.84 o 
   6   1   4        4.78        4.43      1.62 o 
  -7   2   4        1.33        2.18      1.08 o 
  -6   2   4       12.68       12.38      1.43 o 
  -5   2   4      186.54      176.95      7.60 o 
  -4   2   4       73.46       64.26      2.27 o 
  -3   2   4      123.06      112.15      4.08 o 
  -2   2   4      102.24      107.35      1.74 o 
  -1   2   4      382.32      396.74      6.86 o 
   0   2   4       53.36       48.84      1.72 o 
   1   2   4       54.68       56.46      1.41 o 
   2   2   4        2.88        4.56      0.57 o 
   3   2   4        1.31        0.77      0.62 o 
   4   2   4       13.98       13.68      1.72 o 
   5   2   4       16.77       14.82      2.05 o 
   6   2   4        0.01        0.22      0.90 o 
  -7   3   4        0.08        0.00      1.10 o 
  -6   3   4        8.82        8.37      1.59 o 
  -5   3   4       49.31       48.83      3.07 o 
  -4   3   4       14.22       13.73      1.10 o 
  -3   3   4        0.33        0.20      0.32 o 
  -2   3   4       14.72       23.79     15.30 o 
  -1   3   4     1157.73     1275.82     13.02 o 
   0   3   4        2.01        1.56      0.30 o 
   1   3   4      556.53      621.00     21.45 o 
   2   3   4      172.55      162.67      5.78 o 
   3   3   4      119.43      122.27      3.81 o 
   4   3   4        2.70        2.39      0.99 o 
   5   3   4        0.00        0.25      0.80 o 
  -7   4   4        3.46        3.71      1.29 o 
  -6   4   4        0.39        0.00      0.86 o 
  -5   4   4        0.42        0.00      0.73 o 
  -4   4   4      112.01      109.13      4.74 o 
  -3   4   4       95.61       94.24      6.97 o 
  -2   4   4       38.33       39.20      1.95 o 
  -1   4   4        0.04        0.00      0.57 o 
   0   4   4        0.07        0.15      0.23 o 
   1   4   4       47.70       49.81      3.26 o 
   2   4   4      370.66      358.59      5.91 o 
   3   4   4        7.09        5.99      1.30 o 
   4   4   4       11.89       12.42      1.79 o 
   5   4   4        0.01        0.00      0.77 o 
  -7   5   4        1.97        3.20      1.33 o 
  -6   5   4        2.76        4.16      1.36 o 
  -5   5   4        3.35        2.70      1.05 o 
  -4   5   4       26.61       27.81      2.04 o 
  -3   5   4        0.07        0.58      0.82 o 
  -2   5   4      162.38      146.28      3.84 o 
  -1   5   4       14.69       14.30      1.77 o 
   0   5   4        1.67        1.71      0.63 o 
   1   5   4        0.93        1.25      0.60 o 
   2   5   4       74.99       73.95      3.05 o 
   3   5   4        3.42        3.25      1.03 o 
   4   5   4        2.34        2.64      1.08 o 
   5   5   4        1.27        0.77      0.94 o 
  -6   6   4        0.75        1.62      1.48 o 
  -5   6   4        3.34        3.59      1.23 o 
  -4   6   4        1.00        0.52      0.74 o 
  -3   6   4        2.16        3.65      0.95 o 
  -2   6   4       18.51       19.09      1.61 o 
  -1   6   4        0.04        0.79      0.88 o 
   0   6   4       85.81       94.37      4.26 o 
   1   6   4       43.56       40.07      3.31 o 
   2   6   4      130.77      131.86      6.27 o 
   3   6   4        1.41        1.77      1.46 o 
   4   6   4        0.90        0.97      1.17 o 
  -6   7   4        6.35        9.63      1.84 o 
  -5   7   4        0.77        1.06      1.02 o 
  -4   7   4       15.45       15.20      1.97 o 
  -3   7   4        6.00        4.53      1.14 o 
  -2   7   4       20.77       21.40      2.47 o 
  -1   7   4       35.31       33.50      2.78 o 
   0   7   4        2.67        2.87      1.28 o 
   1   7   4        0.82        1.81      1.19 o 
   2   7   4      264.26      263.28      9.27 o 
   3   7   4        3.41        5.60      2.21 o 
   4   7   4        0.21        0.00      1.02 o 
  -6   8   4        0.83        0.37      1.18 o 
  -5   8   4        0.01        0.00      0.93 o 
  -4   8   4       29.79       29.24      2.39 o 
  -3   8   4        6.87        8.05      1.48 o 
  -2   8   4        0.02        0.09      0.88 o 
  -1   8   4       69.61       65.76      3.00 o 
   0   8   4        4.36        4.85      1.68 o 
   1   8   4       25.24       26.39      3.09 o 
   2   8   4        0.09        0.26      0.88 o 
   3   8   4        4.46        2.69      1.54 o 
  -5   9   4        1.48        1.36      0.95 o 
  -4   9   4        4.53        4.63      1.28 o 
  -3   9   4        0.87        2.52      1.50 o 
  -2   9   4        3.81        4.59      1.72 o 
  -1   9   4        4.91        4.37      1.85 o 
   0   9   4        0.24        0.00      0.97 o 
   1   9   4        3.80        6.13      2.03 o 
   2   9   4       36.91       37.95      3.93 o 
  -5  10   4        0.41        1.57      0.98 o 
  -4  10   4        0.21        0.71      0.84 o 
  -3  10   4        3.62        5.47      1.99 o 
  -2  10   4        0.35        0.62      1.37 o 
  -1  10   4        5.59        3.75      1.50 o 
   0  10   4        0.36        1.10      1.10 o 
   1  10   4        1.90        2.96      1.41 o 
   2  10   4        1.81        4.50      1.90 o 
  -4  11   4        2.42        1.59      1.50 o 
  -3  11   4        0.02        0.49      1.37 o 
  -1  11   4        0.16        1.63      1.10 o 
   0  11   4        1.22        0.13      1.02 o 
   2 -14   5        0.01        0.00      1.19 o 
  -2 -13   5        5.76       14.39      3.31 o 
  -1 -13   5        2.33        3.05      1.94 o 
   0 -13   5        2.42        4.59      1.81 o 
   2 -13   5        1.55        1.59      1.72 o 
   4 -13   5        3.04        1.72      1.41 o 
  -3 -12   5        0.00        0.26      1.90 o 
  -2 -12   5        9.09       11.17      2.74 o 
  -1 -12   5        1.48        2.29      1.63 o 
   0 -12   5       28.84       27.54      3.13 o 
   1 -12   5       17.82       21.60      2.12 o 
   2 -12   5        1.75        0.00      0.97 o 
   3 -12   5       10.74       12.74      1.53 o 
   4 -12   5        0.01        0.57      1.23 o 
   5 -12   5        2.22        2.92      1.38 o 
  -3 -11   5        7.69        9.93      2.74 o 
  -2 -11   5        1.74        2.38      1.50 o 
  -1 -11   5        7.84       10.64      2.34 o 
   0 -11   5        9.33       11.52      2.29 o 
   1 -11   5        2.47        2.29      1.50 o 
   2 -11   5       27.65       19.39      6.92 o 
   3 -11   5        0.05        0.01      0.65 o 
   4 -11   5       20.55       24.03      2.14 o 
   5 -11   5       12.84       16.67      2.27 o 
  -4 -10   5        2.90        3.97      2.25 o 
  -3 -10   5       30.04       33.54      3.71 o 
  -2 -10   5        2.29        4.24      1.72 o 
  -1 -10   5        6.57       12.58      2.38 o 
   0 -10   5       89.68       78.58      6.91 o 
   1 -10   5      254.00      187.60      6.75 o 
   2 -10   5       16.81       14.83      2.30 o 
   3 -10   5       32.56       32.48      4.42 o 
   4 -10   5        6.73        5.51      1.44 o 
   5 -10   5        2.71        3.10      0.94 o 
   6 -10   5        7.83        9.18      1.62 o 
  -5  -9   5        0.02        0.00      1.59 o 
  -4  -9   5        2.19        3.27      1.72 o 
  -3  -9   5       45.76       44.93      4.02 o 
  -2  -9   5       89.57       83.98      4.90 o 
  -1  -9   5       13.56       14.19      1.36 o 
   0  -9   5       55.61       58.97      2.38 o 
   1  -9   5      472.34      370.21      8.91 o 
   2  -9   5       30.12       28.19      2.43 o 
   3  -9   5       45.05       41.51      4.19 o 
   4  -9   5       27.48       26.21      2.13 o 
   5  -9   5        0.10        0.31      0.71 o 
   6  -9   5        2.00        2.61      1.20 o 
  -5  -8   5        8.34       10.50      2.91 o 
  -4  -8   5        2.98        3.53      1.72 o 
  -3  -8   5        8.12       10.59      2.29 o 
  -2  -8   5       26.72       26.69      1.72 o 
  -1  -8   5       18.49       22.41      2.03 o 
   0  -8   5       62.38       62.75      3.62 o 
   1  -8   5      110.23       99.90     19.68 o 
   2  -8   5      202.39      204.62     19.90 o 
   3  -8   5       82.04       83.23     10.14 o 
   4  -8   5        0.52        0.75      0.66 o 
   5  -8   5        9.83       10.84      1.76 o 
   6  -8   5        0.68        0.49      1.01 o 
  -5  -7   5        2.05        1.99      1.68 o 
  -4  -7   5        0.00        0.00      0.93 o 
  -3  -7   5       92.03       96.39      4.26 o 
  -2  -7   5        4.79        8.81      1.07 o 
  -1  -7   5      167.36      173.00     14.38 o 
   0  -7   5      143.12      139.58     18.73 o 
   1  -7   5       27.87       25.51      3.16 o 
   2  -7   5       19.45       16.69      2.06 o 
   3  -7   5        2.54        2.35      0.61 o 
   4  -7   5       48.52       50.17      6.83 o 
   5  -7   5       33.15       33.77      2.89 o 
   6  -7   5        0.17        0.41      0.70 o 
  -6  -6   5        2.20        4.50      1.81 o 
  -5  -6   5        9.20        8.21      2.21 o 
  -4  -6   5        7.27        8.14      1.34 o 
  -3  -6   5       23.51       23.51      1.59 o 
  -2  -6   5       83.12       83.73      1.99 o 
  -1  -6   5       53.82       47.83      2.70 o 
   0  -6   5      594.33      608.68     78.95 o 
   1  -6   5        0.09        0.17      0.27 o 
   2  -6   5      193.31      190.16     19.65 o 
   3  -6   5       44.94       39.59      3.65 o 
   4  -6   5      576.56      577.84     78.54 o 
   5  -6   5        0.05        0.00      0.56 o 
   6  -6   5        0.28        0.00      0.68 o 
  -6  -5   5        0.28        1.06      0.97 o 
  -5  -5   5        0.93        1.94      0.93 o 
  -4  -5   5        2.11        2.35      0.88 o 
  -3  -5   5        2.44        3.18      0.73 o 
  -2  -5   5      311.20      352.38      6.97 o 
  -1  -5   5        0.20        1.26      0.31 o 
   0  -5   5      183.63      209.03     25.79 o 
   1  -5   5      961.79     1104.53     84.03 o 
   2  -5   5       31.77       29.94      3.50 o 
   3  -5   5        3.96        4.78      0.73 o 
   4  -5   5        9.88        8.31      1.09 o 
   5  -5   5       97.95       88.46      4.95 o 
   6  -5   5        1.09        0.97      0.89 o 
  -6  -4   5        8.84        8.28      1.56 o 
  -5  -4   5       62.05       55.94      2.87 o 
  -4  -4   5        0.07        0.16      0.49 o 
  -3  -4   5      120.69      121.76     11.31 o 
  -2  -4   5      393.34      412.63     26.66 o 
  -1  -4   5      134.73      132.73     11.72 o 
   0  -4   5       56.60       52.23      2.69 o 
   1  -4   5      140.42      157.70     14.95 o 
   2  -4   5       47.54       47.01     10.46 o 
   3  -4   5        2.72        2.75      0.70 o 
   4  -4   5      324.66      316.90     43.90 o 
   5  -4   5        3.68        2.91      0.82 o 
   6  -4   5        1.03        1.58      1.00 o 
  -7  -3   5        0.00        0.53      1.10 o 
  -6  -3   5       10.87       11.45      1.74 o 
  -5  -3   5       73.93       65.78      3.01 o 
  -4  -3   5      104.27       92.31      6.93 o 
  -3  -3   5        0.70        1.69      0.45 o 
  -2  -3   5       38.60       37.72      3.35 o 
  -1  -3   5       53.67       61.86      3.42 o 
   0  -3   5       17.34       15.69      1.48 o 
   1  -3   5     2172.92     2320.76    143.77 o 
   2  -3   5        4.99        5.46      1.35 o 
   3  -3   5       79.78       72.17      8.40 o 
   4  -3   5       58.70       49.81      4.34 o 
   5  -3   5       12.25       11.19      1.69 o 
   6  -3   5       14.74       21.01      2.38 o 
  -7  -2   5        3.00        3.61      1.99 o 
  -6  -2   5        0.11        0.45      0.89 o 
  -5  -2   5       47.92       44.68      5.03 o 
  -4  -2   5        0.44        0.53      0.40 o 
  -3  -2   5      239.88      242.32     20.57 o 
  -2  -2   5      378.50      399.90     30.47 o 
  -1  -2   5        1.49        1.64      0.24 o 
   0  -2   5        2.93        4.20      0.39 o 
   1  -2   5      210.31      208.14     16.49 o 
   2  -2   5      183.89      182.74     18.59 o 
   3  -2   5       88.79       76.87      5.90 o 
   4  -2   5        0.37        0.69      0.53 o 
   5  -2   5        9.82        7.85      1.53 o 
   6  -2   5        1.47        2.82      1.26 o 
  -7  -1   5        0.10        2.03      1.00 o 
  -6  -1   5        1.80        2.03      0.98 o 
  -5  -1   5      100.06       95.17     10.81 o 
  -4  -1   5       14.88       14.56      1.07 o 
  -3  -1   5      105.15      110.22      6.89 o 
  -2  -1   5      105.04       85.47      3.06 o 
  -1  -1   5      179.11      192.14      2.14 o 
   0  -1   5        1.15        0.51      0.21 o 
   1  -1   5      137.84      154.70     14.17 o 
   2  -1   5      160.57      180.70     14.33 o 
   3  -1   5        3.76        6.89      0.79 o 
   4  -1   5        2.62        3.89      1.05 o 
   5  -1   5        8.80       10.92      1.73 o 
   6  -1   5        0.00        0.03      1.02 o 
  -7   0   5        3.50        4.01      1.20 o 
  -6   0   5       20.67       20.01      2.10 o 
  -5   0   5       15.58       14.61      1.64 o 
  -4   0   5        0.24        0.33      0.40 o 
  -3   0   5        8.57       10.30      0.82 o 
  -2   0   5       24.40       19.76      0.87 o 
  -1   0   5        0.01        0.42      0.22 o 
   0   0   5        6.63        6.62      0.48 o 
   1   0   5       73.00       81.33      2.27 o 
   2   0   5       70.28       68.76      3.58 o 
   3   0   5       13.30       14.53      1.40 o 
   4   0   5        1.74        0.88      0.76 o 
   5   0   5        0.79        0.63      0.85 o 
   6   0   5        0.06        0.00      1.10 o 
  -7   1   5        0.36        1.29      0.90 o 
  -6   1   5       13.39       13.80      1.84 o 
  -5   1   5        0.22        0.00      0.56 o 
  -4   1   5        0.45        0.60      0.46 o 
  -3   1   5        6.70        9.43      0.80 o 
  -2   1   5      430.04      475.86     20.54 o 
  -1   1   5        0.70        0.31      0.20 o 
   0   1   5       33.80       40.92      1.29 o 
   1   1   5      104.99      115.46      2.09 o 
   2   1   5       24.64       24.90      1.11 o 
   3   1   5       13.57       12.64      1.44 o 
   4   1   5       79.35       66.49      5.54 o 
   5   1   5       14.23       11.91      1.87 o 
   6   1   5        0.02        0.00      1.17 o 
  -7   2   5        1.35        0.44      1.15 o 
  -6   2   5        1.96        0.78      0.99 o 
  -5   2   5        9.82        9.28      1.11 o 
  -4   2   5       53.98       53.35      1.87 o 
  -3   2   5      221.93      223.16      7.34 o 
  -2   2   5     2900.01     3068.44     60.16 o 
  -1   2   5       66.00       74.67      3.31 o 
   0   2   5        0.14        0.76      0.27 o 
   1   2   5     1036.75     1185.19     35.47 o 
   2   2   5       63.89       65.54      6.99 o 
   3   2   5       49.49       43.65      2.34 o 
   4   2   5       28.03       23.68      2.04 o 
   5   2   5        0.00        0.00      0.85 o 
   6   2   5        0.51        0.00      1.15 o 
  -7   3   5        0.04        0.00      1.15 o 
  -6   3   5        9.70       12.14      2.41 o 
  -5   3   5       24.81       28.20      2.23 o 
  -4   3   5      135.48      126.32      5.69 o 
  -3   3   5       46.21       45.59      2.19 o 
  -2   3   5     2862.64     2918.88     84.20 o 
  -1   3   5      954.13     1085.66     12.84 o 
   0   3   5       98.09       86.29      3.92 o 
   1   3   5        1.15        1.88      0.63 o 
   2   3   5       92.98       94.10      3.04 o 
   3   3   5       13.92       14.30      1.62 o 
   4   3   5        1.50        1.41      0.95 o 
   5   3   5        2.54        4.82      1.51 o 
  -7   4   5        3.25        4.66      1.51 o 
  -6   4   5        4.19        2.75      1.19 o 
  -5   4   5      132.71      120.48      8.32 o 
  -4   4   5       76.92       70.63      3.09 o 
  -3   4   5        0.03        0.44      0.54 o 
  -2   4   5       10.97        9.94      1.25 o 
  -1   4   5       39.17       41.57      2.78 o 
   0   4   5        0.43        0.14      0.39 o 
   1   4   5        1.06        2.80      0.55 o 
   2   4   5        3.11        4.42      0.96 o 
   3   4   5        0.36        0.24      0.68 o 
   4   4   5        9.44       11.78      1.83 o 
   5   4   5        0.09        0.45      0.98 o 
  -7   5   5        0.12        0.00      1.12 o 
  -6   5   5        6.09        7.28      1.65 o 
  -5   5   5        3.93        3.78      1.22 o 
  -4   5   5       21.39       19.33      1.98 o 
  -3   5   5       88.40       80.61      3.18 o 
  -2   5   5        0.73        1.73      0.70 o 
  -1   5   5       10.24       11.96      1.85 o 
   0   5   5        2.22        2.64      1.63 o 
   1   5   5        6.01        6.31      1.68 o 
   2   5   5       50.51       47.62      3.84 o 
   3   5   5       28.60       24.45      3.05 o 
   4   5   5       16.38       19.70      2.28 o 
  -6   6   5        4.36        5.19      1.51 o 
  -5   6   5        0.06        0.35      0.90 o 
  -4   6   5        0.30        0.00      0.76 o 
  -3   6   5        1.97        2.21      0.92 o 
  -2   6   5        3.40        4.50      1.46 o 
  -1   6   5        0.00        0.00      0.75 o 
   0   6   5        0.65        1.30      0.72 o 
   1   6   5       80.90       83.72      4.94 o 
   2   6   5        2.98        1.99      1.41 o 
   3   6   5       31.12       28.38      3.40 o 
   4   6   5        0.00        0.26      1.02 o 
  -6   7   5        0.03        1.05      1.17 o 
  -5   7   5        6.82        6.66      1.57 o 
  -4   7   5        1.68        1.84      1.08 o 
  -3   7   5       12.97       13.88      2.87 o 
  -2   7   5       32.17       28.60      2.87 o 
  -1   7   5        0.04        0.00      0.67 o 
   0   7   5        7.61       10.15      2.25 o 
   1   7   5       26.93       30.36      3.31 o 
   2   7   5       16.43       13.50      2.82 o 
   3   7   5        6.05        5.21      1.77 o 
  -6   8   5        1.95        3.06      1.49 o 
  -5   8   5       10.94        9.84      1.72 o 
  -4   8   5        0.38        1.45      1.01 o 
  -3   8   5        0.19        0.44      1.24 o 
  -2   8   5        0.44        0.44      1.19 o 
  -1   8   5        6.12        6.68      1.37 o 
   0   8   5        2.14        3.53      1.63 o 
   1   8   5       33.60       38.48      3.88 o 
   2   8   5       34.65       35.97      3.84 o 
   3   8   5        0.22        0.18      0.97 o 
  -5   9   5        0.53        1.88      1.00 o 
  -4   9   5        0.16        1.05      0.93 o 
  -3   9   5        0.11        0.00      1.28 o 
  -2   9   5        0.31        0.04      1.19 o 
  -1   9   5       17.62       17.17      3.13 o 
   0   9   5        9.40        7.11      2.07 o 
   1   9   5        1.69        3.44      1.59 o 
   2   9   5       27.09       27.54      3.44 o 
  -4  10   5        5.98        6.53      2.03 o 
  -3  10   5        0.64        2.16      1.54 o 
  -2  10   5        0.00        0.00      1.32 o 
  -1  10   5        3.29        1.41      1.19 o 
   0  10   5        0.17        0.44      1.02 o 
   1  10   5        0.78        1.50      1.19 o 
  -3  11   5        0.44        0.93      1.37 o 
  -2  11   5        0.64        1.85      1.19 o 
  -1  11   5        0.17        0.00      0.93 o 
   2 -14   6        1.49        0.40      1.94 o 
  -2 -13   6        2.90        6.09      2.56 o 
  -1 -13   6        2.22        2.34      1.81 o 
   0 -13   6        6.04       11.03      2.56 o 
   1 -13   6       11.82       15.71      2.82 o 
   2 -13   6        1.07        2.92      1.37 o 
   3 -13   6        0.54        0.00      1.63 o 
   4 -13   6        1.49        1.02      1.90 o 
  -3 -12   6        2.26        5.60      2.65 o 
  -2 -12   6        1.20        2.43      1.81 o 
  -1 -12   6        7.67        7.24      2.25 o 
   0 -12   6        0.01        0.00      1.02 o 
   1 -12   6       11.64       12.66      1.76 o 
   2 -12   6       14.20       11.34      1.94 o 
   3 -12   6       12.78       13.11      4.70 o 
   4 -12   6       15.18       17.53      4.85 o 
  -3 -11   6        1.88        2.16      1.90 o 
  -2 -11   6        3.58        1.59      1.41 o 
  -1 -11   6        4.36        2.21      1.32 o 
   0 -11   6      104.71       94.78     14.85 o 
   1 -11   6       14.96       14.24      1.74 o 
   2 -11   6        4.74        3.27      1.11 o 
   3 -11   6      121.64      106.99     24.12 o 
   4 -11   6        6.02        5.99      1.21 o 
   5 -11   6        2.33        4.20      1.08 o 
  -4 -10   6        7.85       11.61      3.00 o 
  -3 -10   6        5.64        7.11      2.29 o 
  -2 -10   6       11.55       10.24      2.34 o 
  -1 -10   6       14.67       17.12      2.69 o 
   0 -10   6      715.69      804.37     14.43 o 
   1 -10   6        4.34        5.79      1.20 o 
   2 -10   6        6.50        6.45      1.27 o 
   3 -10   6       53.77       49.19     11.56 o 
   4 -10   6       28.24       28.38      2.87 o 
   5 -10   6        0.04        0.54      0.74 o 
  -5  -9   6        0.37        0.00      1.63 o 
  -4  -9   6        4.59        7.33      2.43 o 
  -3  -9   6       99.84      104.50      5.96 o 
  -2  -9   6        2.45        1.24      1.24 o 
  -1  -9   6        0.23        0.70      0.61 o 
   0  -9   6       40.45       34.96      9.27 o 
   1  -9   6      146.88      137.28     25.09 o 
   2  -9   6       17.20       17.53      1.28 o 
   3  -9   6        8.96        5.75      3.52 o 
   4  -9   6        1.62        1.74      0.80 o 
   5  -9   6        9.64       10.78      2.39 o 
   6  -9   6        0.88        2.42      0.96 o 
  -5  -8   6       13.03       17.03      3.35 o 
  -4  -8   6       21.40       22.95      3.35 o 
  -3  -8   6       24.88       29.74      3.13 o 
  -2  -8   6        0.78        0.00      0.84 o 
  -1  -8   6       23.56       23.72      3.13 o 
   0  -8   6       60.16       56.65     10.06 o 
   1  -8   6      165.17      170.25     17.69 o 
   2  -8   6        9.29        8.94      0.99 o 
   3  -8   6       31.95       18.82     10.08 o 
   4  -8   6       55.29       56.62      6.97 o 
   5  -8   6        4.87        7.06      1.21 o 
   6  -8   6        0.47        0.25      0.78 o 
  -5  -7   6        0.65        0.26      1.02 o 
  -4  -7   6        0.96        0.26      0.93 o 
  -3  -7   6        4.52        7.86      1.99 o 
  -2  -7   6        6.34        4.89      1.52 o 
  -1  -7   6        8.56        7.84      1.01 o 
   0  -7   6       32.64       32.51      5.32 o 
   1  -7   6        0.34        0.38      0.33 o 
   2  -7   6       64.11       57.07      6.84 o 
   3  -7   6      162.95      165.68     43.71 o 
   4  -7   6      202.02      201.59     27.10 o 
   5  -7   6       14.50       17.26      1.95 o 
   6  -7   6       13.92       15.65      1.72 o 
  -6  -6   6        0.42        0.57      1.10 o 
  -5  -6   6        1.76        2.52      1.41 o 
  -4  -6   6        0.17        1.72      1.24 o 
  -3  -6   6        0.04        0.00      0.62 o 
  -2  -6   6       11.96       12.01      0.83 o 
  -1  -6   6      128.95      128.73      4.30 o 
   0  -6   6       41.79       38.94      2.71 o 
   1  -6   6      128.58      130.22     13.04 o 
   2  -6   6        8.62        8.31      1.35 o 
   3  -6   6       44.20       36.35      7.75 o 
   4  -6   6       11.44       12.90      1.32 o 
   5  -6   6        2.91        2.27      0.78 o 
   6  -6   6        1.75        3.47      0.99 o 
  -6  -5   6        0.00        0.18      1.02 o 
  -5  -5   6       13.09       10.68      2.34 o 
  -4  -5   6        1.17        1.02      0.93 o 
  -3  -5   6       11.46       14.53      0.98 o 
  -2  -5   6       59.98       57.43      3.54 o 
  -1  -5   6       50.75       47.86      2.56 o 
   0  -5   6       14.63       16.55      1.15 o 
   1  -5   6      165.03      177.46     17.51 o 
   2  -5   6       31.53       31.29      3.28 o 
   3  -5   6        0.69        1.26      0.50 o 
   4  -5   6      210.48      210.52     25.41 o 
   5  -5   6        0.00        0.34      0.60 o 
   6  -5   6        0.20        0.47      0.76 o 
  -6  -4   6       11.96        7.90      2.16 o 
  -5  -4   6        3.43        3.66      1.68 o 
  -4  -4   6        6.53        5.89      1.03 o 
  -3  -4   6       90.27       93.85      7.08 o 
  -2  -4   6        0.05        0.19      0.30 o 
  -1  -4   6      353.20      358.81      4.89 o 
   0  -4   6     1054.01     1223.09     55.19 o 
   1  -4   6       52.36       48.50      4.00 o 
   2  -4   6       21.69       22.54      3.15 o 
   3  -4   6       49.48       40.59      6.02 o 
   4  -4   6      371.46      359.66     52.49 o 
   5  -4   6        1.97        1.91      0.73 o 
   6  -4   6        1.12        1.48      0.88 o 
  -6  -3   6        3.59        3.93      1.72 o 
  -5  -3   6        1.02        0.60      0.73 o 
  -4  -3   6        3.38        3.00      0.62 o 
  -3  -3   6        0.77        1.30      0.43 o 
  -2  -3   6       19.93       21.90      1.78 o 
  -1  -3   6        9.97       10.26      0.89 o 
   0  -3   6        6.48        5.95      0.40 o 
   1  -3   6     1465.48     1620.58    107.81 o 
   2  -3   6       76.66       87.05     14.54 o 
   3  -3   6        3.03        3.60      0.66 o 
   4  -3   6        6.00        7.55      1.05 o 
   5  -3   6        5.56        5.72      1.39 o 
   6  -3   6        1.09        1.31      1.15 o 
  -7  -2   6        0.01        0.62      1.10 o 
  -6  -2   6       44.76       41.89      2.76 o 
  -5  -2   6       52.49       47.93      3.84 o 
  -4  -2   6        0.67        0.71      0.45 o 
  -3  -2   6      147.56      154.57      9.98 o 
  -2  -2   6       70.49       71.47      2.84 o 
  -1  -2   6       27.10       27.72      1.57 o 
   0  -2   6      307.68      331.99      6.61 o 
   1  -2   6       27.76       27.50      1.82 o 
   2  -2   6        4.00        3.06      0.53 o 
   3  -2   6       96.26       95.77      9.80 o 
   4  -2   6       36.73       32.75      2.88 o 
   5  -2   6        0.60        0.93      0.81 o 
   6  -2   6        0.05        0.51      1.03 o 
  -7  -1   6        0.05        0.00      0.93 o 
  -6  -1   6       28.28       27.56      2.85 o 
  -5  -1   6       50.44       59.03      5.79 o 
  -4  -1   6        0.39        0.35      0.43 o 
  -3  -1   6      104.31      103.56      6.97 o 
  -2  -1   6       69.31       81.12      2.45 o 
  -1  -1   6        7.23        8.64      0.76 o 
   0  -1   6      179.72      208.78      3.59 o 
   1  -1   6       33.64       32.02      4.29 o 
   2  -1   6       30.95       31.55      1.74 o 
   3  -1   6        2.95        4.88      0.76 o 
   4  -1   6        5.87        8.51      1.43 o 
   5  -1   6        2.91        3.90      1.19 o 
   6  -1   6        0.22        0.00      1.12 o 
  -7   0   6        0.14        1.44      0.97 o 
  -6   0   6        0.70        0.17      0.83 o 
  -5   0   6       15.61       16.75      2.12 o 
  -4   0   6        3.30        3.12      0.65 o 
  -3   0   6       11.63       14.06      1.34 o 
  -2   0   6      635.24      705.24     22.01 o 
  -1   0   6      176.74      195.19      8.47 o 
   0   0   6       85.15       91.11      2.61 o 
   1   0   6      194.03      203.47      2.91 o 
   2   0   6        2.08        3.15      0.56 o 
   3   0   6        4.43        4.86      0.76 o 
   4   0   6       55.89       47.30      2.70 o 
   5   0   6        4.45        5.73      1.48 o 
   6   0   6        0.93        3.07      1.50 o 
  -7   1   6        1.44        2.74      1.50 o 
  -6   1   6        5.63        7.37      1.53 o 
  -5   1   6        3.51        2.74      0.77 o 
  -4   1   6       15.32       12.51      1.07 o 
  -3   1   6        6.52        7.58      0.77 o 
  -2   1   6      143.96      136.93      2.20 o 
  -1   1   6        1.91        2.28      0.43 o 
   0   1   6      183.50      221.81      6.64 o 
   1   1   6      412.63      470.49      6.71 o 
   2   1   6       27.80       25.64      3.72 o 
   3   1   6        8.69        9.64      1.37 o 
   4   1   6        1.80        1.27      0.82 o 
   5   1   6       15.80       13.97      2.04 o 
  -7   2   6        1.02        1.41      1.37 o 
  -6   2   6        6.18        6.11      1.46 o 
  -5   2   6       18.54       18.76      2.23 o 
  -4   2   6       80.31       82.17      7.22 o 
  -3   2   6      109.33      112.68      3.31 o 
  -2   2   6      586.77      605.85     23.15 o 
  -1   2   6      114.51      122.02      4.50 o 
   0   2   6        0.02        0.25      0.27 o 
   1   2   6      261.54      287.27      9.48 o 
   2   2   6       28.53       26.92      1.52 o 
   3   2   6       25.15       25.95      2.10 o 
   4   2   6       19.74       16.94      1.97 o 
   5   2   6        3.73        2.98      1.32 o 
  -7   3   6        0.46        1.77      1.46 o 
  -6   3   6        4.75        3.88      1.36 o 
  -5   3   6        0.35        0.61      0.85 o 
  -4   3   6        8.19        8.17      1.38 o 
  -3   3   6        5.50        4.52      0.97 o 
  -2   3   6        8.61        9.19      1.23 o 
  -1   3   6        5.16        6.18      1.37 o 
   0   3   6       15.14       14.69      1.22 o 
   1   3   6      121.04      123.35      4.21 o 
   2   3   6       16.07       16.83      1.81 o 
   3   3   6        1.62        2.54      0.92 o 
   4   3   6       26.73       22.26      2.26 o 
   5   3   6        0.49        0.00      1.16 o 
  -7   4   6        1.34        2.38      1.29 o 
  -6   4   6        0.24        0.47      1.03 o 
  -5   4   6        0.75        0.62      0.90 o 
  -4   4   6       27.09       27.88      2.12 o 
  -3   4   6       13.05       12.11      1.51 o 
  -2   4   6      423.87      404.12     10.22 o 
  -1   4   6       12.51       12.84      1.94 o 
   0   4   6        7.22        7.96      1.11 o 
   1   4   6       52.97       60.16      5.08 o 
   2   4   6        1.28        0.75      1.02 o 
   3   4   6       13.53        8.72      4.94 o 
   4   4   6        0.72        0.51      0.98 o 
   5   4   6        0.01        0.00      1.22 o 
  -6   5   6        0.40        0.83      1.10 o 
  -5   5   6        7.68        9.16      1.68 o 
  -4   5   6       30.20       30.79      2.32 o 
  -3   5   6      429.95      420.07      7.39 o 
  -2   5   6      180.85      181.51      6.58 o 
  -1   5   6        7.49        8.78      1.72 o 
   0   5   6       41.22       43.36      2.22 o 
   1   5   6       33.89       34.11      3.22 o 
   2   5   6        1.32        3.22      1.50 o 
   3   5   6        0.03        0.44      1.32 o 
   4   5   6        1.59        1.46      1.85 o 
  -6   6   6        1.69        1.57      1.15 o 
  -5   6   6        7.52        6.39      1.54 o 
  -4   6   6        2.01        1.78      0.99 o 
  -3   6   6        5.86        7.21      1.37 o 
  -2   6   6       69.13       78.33      4.59 o 
  -1   6   6        1.37        0.60      0.68 o 
   0   6   6        1.43        2.54      1.10 o 
   1   6   6       14.06       13.68      2.60 o 
   2   6   6       20.78       22.02      3.31 o 
   3   6   6        6.17        6.31      2.34 o 
   4   6   6        5.47        3.35      2.29 o 
  -6   7   6        2.53        5.03      2.65 o 
  -5   7   6        0.68        1.47      1.17 o 
  -4   7   6       14.91       13.74      2.01 o 
  -3   7   6        2.35        3.00      1.14 o 
  -2   7   6       30.04       29.26      3.09 o 
  -1   7   6        0.14        0.74      0.71 o 
   0   7   6        8.96        8.83      2.25 o 
   1   7   6        0.14        0.00      1.15 o 
   2   7   6        0.21        0.00      1.28 o 
   3   7   6        0.39        1.24      1.59 o 
  -5   8   6        3.75        5.65      1.39 o 
  -4   8   6        0.28        1.29      0.90 o 
  -3   8   6        1.26        1.59      1.37 o 
  -2   8   6        2.48        3.62      1.68 o 
  -1   8   6        0.02        0.41      0.85 o 
   0   8   6        1.22        1.41      1.37 o 
   1   8   6       91.74      101.99      6.44 o 
   2   8   6        6.09        7.81      2.82 o 
  -4   9   6        0.00        0.34      0.84 o 
  -3   9   6        0.43        0.57      1.32 o 
  -2   9   6       29.20       30.01      3.44 o 
  -1   9   6        1.00        3.22      1.94 o 
   0   9   6        2.64        5.56      2.38 o 
   1   9   6       23.96       26.65      4.15 o 
  -3  10   6        1.30        0.00      1.28 o 
  -2  10   6        3.29        2.82      2.29 o 
  -1  10   6        1.08        0.00      1.59 o 
   0  10   6        0.94        2.25      2.03 o 
   0 -14   7        5.20        7.77      2.60 o 
   1 -14   7        0.62        0.88      1.24 o 
   2 -14   7        5.62        8.65      2.87 o 
  -2 -13   7        0.08        0.00      1.90 o 
  -1 -13   7        0.44        0.49      1.54 o 
   0 -13   7       22.55       28.33      3.75 o 
   1 -13   7        0.83        1.57      1.05 o 
   2 -13   7        3.17        2.96      1.39 o 
   3 -13   7        2.63        2.53      1.18 o 
   4 -13   7        1.74        2.99      1.36 o 
  -3 -12   7        7.84       13.95      3.35 o 
  -2 -12   7        3.37        4.46      2.12 o 
  -1 -12   7        3.61        3.09      1.63 o 
   0 -12   7        0.08        0.04      1.15 o 
   1 -12   7        1.41        0.67      0.95 o 
   2 -12   7        0.18        0.53      0.90 o 
   3 -12   7        6.04        5.23      1.40 o 
   4 -12   7        2.42        3.58      1.42 o 
  -3 -11   7        1.78        2.25      1.90 o 
  -2 -11   7        8.40        9.66      2.52 o 
  -1 -11   7        5.89        7.41      2.21 o 
   0 -11   7        3.40        2.75      2.23 o 
   1 -11   7        5.78        6.76      1.39 o 
   2 -11   7       15.25       16.25      3.46 o 
   3 -11   7        2.76        3.37      1.21 o 
   4 -11   7        0.29        1.24      0.94 o 
   5 -11   7        8.79       11.50      2.69 o 
  -4 -10   7       18.78       16.90      3.49 o 
  -3 -10   7        0.11        0.31      1.24 o 
  -2 -10   7        0.22        1.63      1.32 o 
  -1 -10   7        1.41        1.50      1.19 o 
   0 -10   7       82.22       71.28      9.44 o 
   1 -10   7       60.09       56.08      8.34 o 
   2 -10   7        7.42        8.99      2.43 o 
   3 -10   7        0.09        0.17      0.72 o 
   4 -10   7        1.97        2.43      1.02 o 
   5 -10   7        2.36        3.14      1.00 o 
  -5  -9   7        0.31        0.04      1.54 o 
  -4  -9   7        4.76        4.41      1.99 o 
  -3  -9   7        3.66        1.99      1.50 o 
  -2  -9   7       49.31       42.94      3.71 o 
  -1  -9   7        0.00        0.00      0.58 o 
   0  -9   7      376.95      358.83     64.92 o 
   1  -9   7       30.09       26.39      4.10 o 
   2  -9   7      156.29      142.97     33.21 o 
   3  -9   7      210.48      187.60     23.12 o 
   4  -9   7        0.36        0.11      0.65 o 
   5  -9   7        2.15        3.48      0.97 o 
  -5  -8   7        0.54        1.59      1.15 o 
  -4  -8   7       13.07       12.75      2.69 o 
  -3  -8   7       51.60       42.67      3.71 o 
  -2  -8   7        3.83        2.34      1.32 o 
  -1  -8   7       21.97       23.51      3.73 o 
   0  -8   7      608.08      515.62    124.25 o 
   1  -8   7       33.66       31.63      4.55 o 
   2  -8   7       13.64       12.43      1.70 o 
   3  -8   7      104.07      110.73     11.88 o 
   4  -8   7        0.01        0.29      0.64 o 
   5  -8   7        3.73        3.91      0.99 o 
   6  -8   7        0.05        0.29      0.76 o 
  -5  -7   7        1.84        2.07      1.15 o 
  -4  -7   7        0.92        0.00      0.75 o 
  -3  -7   7      209.89      183.76      7.11 o 
  -2  -7   7        6.58        5.15      0.93 o 
  -1  -7   7        4.23        2.24      2.12 o 
   0  -7   7       11.41       10.16      1.35 o 
   1  -7   7       14.12       13.56      1.74 o 
   2  -7   7      121.08      116.18     10.92 o 
   3  -7   7        2.28        1.96      0.71 o 
   4  -7   7       40.29       42.84      5.04 o 
   5  -7   7       10.79       10.17      1.40 o 
   6  -7   7        3.04        3.11      1.02 o 
  -6  -6   7        3.78        5.38      1.81 o 
  -5  -6   7        0.52        0.71      1.19 o 
  -4  -6   7       39.77       43.03      3.71 o 
  -3  -6   7        2.52        1.46      1.02 o 
  -2  -6   7       81.01       83.99      2.78 o 
  -1  -6   7       41.25       48.53      2.98 o 
   0  -6   7        1.29        2.14      0.63 o 
   1  -6   7        3.78        2.92      0.51 o 
   2  -6   7        8.82        8.04      0.88 o 
   3  -6   7        7.12        6.92      2.13 o 
   4  -6   7        0.11        0.44      0.61 o 
   5  -6   7        5.68        5.05      1.04 o 
   6  -6   7       12.31       15.40      2.24 o 
  -6  -5   7        4.47        4.81      1.68 o 
  -5  -5   7        1.69        1.28      1.15 o 
  -4  -5   7       21.59       21.67      2.60 o 
  -3  -5   7       43.59       46.38      2.12 o 
  -2  -5   7       21.52       25.29      2.29 o 
  -1  -5   7       13.75       17.57      1.68 o 
   0  -5   7      107.54      110.77     10.26 o 
   1  -5   7      202.33      202.90     17.14 o 
   2  -5   7        8.36        7.20      0.80 o 
   3  -5   7      779.74      811.37    173.83 o 
   4  -5   7      183.23      171.98     21.43 o 
   5  -5   7        3.63        3.59      0.95 o 
   6  -5   7       12.37       18.08      2.35 o 
  -6  -4   7        1.53        1.54      1.37 o 
  -5  -4   7        1.46        2.25      1.32 o 
  -4  -4   7        0.00        0.00      0.75 o 
  -3  -4   7       67.53       72.89      3.53 o 
  -2  -4   7        0.32        0.23      0.42 o 
  -1  -4   7       48.78       47.46      1.93 o 
   0  -4   7      771.71      920.65     32.57 o 
   1  -4   7        1.81        2.44      0.43 o 
   2  -4   7        7.19        9.86      0.88 o 
   3  -4   7      655.05      639.88     85.18 o 
   4  -4   7      218.55      201.29     23.31 o 
   5  -4   7       43.44       45.12      3.86 o 
   6  -4   7        0.99        1.48      1.31 o 
  -6  -3   7       29.34       27.58      3.31 o 
  -5  -3   7       11.94       12.40      2.43 o 
  -4  -3   7        4.20        6.22      1.03 o 
  -3  -3   7      441.11      425.90     27.82 o 
  -2  -3   7       18.32       23.96      1.30 o 
  -1  -3   7       19.79       19.02      1.23 o 
   0  -3   7      755.22      807.15     55.09 o 
   1  -3   7       41.01       39.41      3.28 o 
   2  -3   7       26.08       25.64      2.40 o 
   3  -3   7        0.81        0.15      0.48 o 
   4  -3   7        0.05        0.10      0.53 o 
   5  -3   7        1.56        0.00      0.75 o 
   6  -3   7        1.20        2.98      1.42 o 
  -7  -2   7        3.88        4.46      1.77 o 
  -6  -2   7      113.56      113.02      6.22 o 
  -5  -2   7       19.06       18.90      1.79 o 
  -4  -2   7        6.67        3.24      2.36 o 
  -3  -2   7      193.04      200.28     11.65 o 
  -2  -2   7      296.97      314.97      8.02 o 
  -1  -2   7       41.11       39.74      1.07 o 
   0  -2   7       29.37       31.36      5.13 o 
   1  -2   7       62.87       58.55      3.82 o 
   2  -2   7      167.42      198.11     32.11 o 
   3  -2   7        0.15        0.14      0.44 o 
   4  -2   7       21.91       20.90      2.01 o 
   5  -2   7        2.15        2.01      1.06 o 
   6  -2   7        0.22        0.76      1.23 o 
  -7  -1   7        1.35        3.18      1.50 o 
  -6  -1   7       16.84       18.76      3.00 o 
  -5  -1   7       22.54       15.49      7.21 o 
  -4  -1   7        1.99        3.40      0.68 o 
  -3  -1   7       54.78       52.87      2.84 o 
  -2  -1   7        1.43        3.08      0.48 o 
  -1  -1   7       49.16       56.23      2.16 o 
   0  -1   7       13.78       12.26      0.75 o 
   1  -1   7        2.54        3.12      0.66 o 
   2  -1   7       94.00       88.74      7.28 o 
   3  -1   7        0.30        0.00      0.43 o 
   4  -1   7        7.13        8.46      1.48 o 
   5  -1   7        8.55       11.91      4.10 o 
   6  -1   7        0.34        1.79      1.34 o 
  -6   0   7       14.49       16.15      2.78 o 
  -5   0   7        1.04        1.81      0.71 o 
  -4   0   7       17.59       17.52      1.20 o 
  -3   0   7        1.46        2.28      0.51 o 
  -2   0   7       22.71       29.05      1.13 o 
  -1   0   7       83.79       98.25      2.29 o 
   0   0   7       79.23       75.68      3.67 o 
   1   0   7        2.45        2.97      0.53 o 
   2   0   7       28.51       26.36      1.31 o 
   3   0   7        0.00        0.00      0.59 o 
   4   0   7        3.47        2.15      0.97 o 
   5   0   7        0.13        0.16      0.92 o 
  -7   1   7        3.51        4.81      1.90 o 
  -6   1   7        2.41        3.50      1.29 o 
  -5   1   7        0.11        0.18      0.72 o 
  -4   1   7       11.96       15.27      1.94 o 
  -3   1   7        7.33        6.84      1.10 o 
  -2   1   7       52.11       48.56      1.37 o 
  -1   1   7       77.65       89.59      2.01 o 
   0   1   7      186.35      215.83     18.92 o 
   1   1   7      155.54      172.56      5.67 o 
   2   1   7        1.40        1.38      0.46 o 
   3   1   7        4.90        4.66      1.11 o 
   4   1   7        0.03        0.00      0.70 o 
   5   1   7        0.43        0.00      0.98 o 
  -7   2   7        0.03        0.97      1.32 o 
  -6   2   7        0.83        0.76      1.08 o 
  -5   2   7        3.35        3.60      1.12 o 
  -4   2   7       20.32       23.63      2.32 o 
  -3   2   7      149.48      143.96      8.74 o 
  -2   2   7       80.14       84.92      2.85 o 
  -1   2   7       19.48       25.99      2.29 o 
   0   2   7        4.50        5.21      0.87 o 
   1   2   7        0.42        0.77      0.41 o 
   2   2   7       27.33       25.06      1.71 o 
   3   2   7        1.43        3.01      1.02 o 
   4   2   7       30.03       25.63      2.38 o 
   5   2   7        0.20        0.08      1.16 o 
  -6   3   7       14.91       15.66      2.65 o 
  -5   3   7        6.95        7.50      1.53 o 
  -4   3   7       26.24       26.39      2.05 o 
  -3   3   7       83.93       83.93      5.49 o 
  -2   3   7        9.65       12.18      2.07 o 
  -1   3   7       10.56       10.99      1.85 o 
   0   3   7       13.80       14.72      1.37 o 
   1   3   7       11.23       11.67      1.31 o 
   2   3   7       12.42       16.50      2.56 o 
   3   3   7        0.11        0.24      0.68 o 
   4   3   7        2.35        1.81      1.37 o 
   5   3   7        4.34        3.92      1.61 o 
  -6   4   7        2.68        4.52      1.46 o 
  -5   4   7       23.41       21.75      2.33 o 
  -4   4   7       16.93       15.74      1.90 o 
  -3   4   7      258.68      223.11      9.82 o 
  -2   4   7       94.24       95.63      4.90 o 
  -1   4   7        0.15        0.00      0.51 o 
   0   4   7        6.66        7.73      1.21 o 
   1   4   7       36.42       33.45      3.09 o 
   2   4   7       14.47       12.67      2.47 o 
   3   4   7       15.81       16.15      3.00 o 
   4   4   7        0.01        0.18      1.59 o 
  -6   5   7        4.85        4.83      1.54 o 
  -5   5   7        6.41        9.02      1.72 o 
  -4   5   7       32.08       33.95      3.27 o 
  -3   5   7       12.57        9.30      1.53 o 
  -2   5   7       30.60       34.02      3.22 o 
  -1   5   7        0.04        0.78      0.68 o 
   0   5   7        4.69        4.33      1.54 o 
   1   5   7       23.82       18.36      2.74 o 
   2   5   7        0.49        0.84      1.24 o 
   3   5   7        0.20        0.18      1.37 o 
   4   5   7        2.10        0.00      1.68 o 
  -6   6   7        6.09        6.68      1.71 o 
  -5   6   7        0.01        0.63      1.03 o 
  -4   6   7        0.24        0.88      0.95 o 
  -3   6   7       11.84        8.52      2.12 o 
  -2   6   7        4.14        4.63      1.77 o 
  -1   6   7        5.16        4.55      1.15 o 
   0   6   7       13.05       17.12      2.78 o 
   1   6   7        0.03        0.22      1.10 o 
   2   6   7        8.08       10.99      2.74 o 
   3   6   7        5.78        3.62      2.25 o 
  -5   7   7        0.08        0.00      0.88 o 
  -4   7   7       12.49        9.36      1.72 o 
  -3   7   7       47.32       44.48      4.10 o 
  -2   7   7       26.73       33.54      3.66 o 
  -1   7   7       12.99       15.68      1.93 o 
   0   7   7        8.91        8.69      2.34 o 
   1   7   7       12.68       15.27      3.13 o 
   2   7   7        0.08        0.00      1.68 o 
  -5   8   7        1.31        2.16      1.15 o 
  -4   8   7        0.95        0.72      0.85 o 
  -3   8   7       13.84       10.72      2.56 o 
  -2   8   7        1.61        0.18      1.50 o 
  -1   8   7        5.67        8.12      2.47 o 
   0   8   7        8.01       10.72      2.82 o 
   1   8   7       46.51       46.47      4.72 o 
   2   8   7        1.54        1.54      2.16 o 
  -4   9   7        1.86        2.60      1.63 o 
  -3   9   7        0.07        0.79      1.19 o 
  -2   9   7       14.61       13.53      2.18 o 
  -1   9   7        0.03        0.00      1.46 o 
   0   9   7        4.11        6.05      2.65 o 
   0 -14   8        0.62        2.38      2.12 o 
   1 -14   8        1.85        3.80      1.63 o 
   2 -14   8        0.49        1.09      1.11 o 
  -2 -13   8        2.84        4.59      2.43 o 
  -1 -13   8       12.59       18.80      3.49 o 
   0 -13   8        2.32        4.81      2.12 o 
   1 -13   8        0.07        0.72      1.06 o 
   2 -13   8        8.14       13.52      2.52 o 
   3 -13   8        1.88        1.76      1.17 o 
  -3 -12   8        9.74       18.71      3.71 o 
  -2 -12   8        2.24        2.60      2.03 o 
  -1 -12   8       14.82       19.77      3.35 o 
   0 -12   8        4.33        4.50      1.85 o 
   1 -12   8        0.26        0.94      0.95 o 
   2 -12   8        0.41        1.35      1.06 o 
   3 -12   8       15.38       13.70      2.06 o 
   4 -12   8        0.41        0.08      0.91 o 
  -3 -11   8        3.18        2.82      1.94 o 
  -2 -11   8        5.71        9.36      2.47 o 
  -1 -11   8        9.49        6.84      2.07 o 
   0 -11   8       68.52       60.21     13.68 o 
   1 -11   8        2.02        1.96      0.95 o 
   2 -11   8        8.78        7.28      3.97 o 
   3 -11   8        0.02        0.00      0.77 o 
   4 -11   8        0.76        1.54      0.85 o 
   5 -11   8        2.03        1.68      1.03 o 
  -4 -10   8        0.08        0.53      1.68 o 
  -3 -10   8        2.89        0.71      1.37 o 
  -2 -10   8        0.04        0.53      0.97 o 
  -1 -10   8       15.08       17.70      2.82 o 
   0 -10   8       20.29       19.39      3.13 o 
   1 -10   8        0.69        1.49      0.95 o 
   2 -10   8        3.47        2.80      1.03 o 
   3 -10   8        3.16        1.43      0.88 o 
   4 -10   8        8.07        8.41      2.74 o 
   5 -10   8       10.56       14.12      2.07 o 
  -5  -9   8        1.87        0.18      1.19 o 
  -4  -9   8        0.43        0.00      1.46 o 
  -3  -9   8       10.39       14.30      2.87 o 
  -2  -9   8        8.79       13.99      2.56 o 
  -1  -9   8      304.31      210.57     84.93 o 
   0  -9   8      142.91      130.30     19.64 o 
   1  -9   8        0.08        0.60      0.70 o 
   2  -9   8       52.84       43.30      7.41 o 
   3  -9   8       11.98        8.29      1.79 o 
   4  -9   8        0.00        0.83      0.80 o 
   5  -9   8        1.91        1.97      0.99 o 
  -5  -8   8        1.54        1.15      1.15 o 
  -4  -8   8      116.18      112.09      6.35 o 
  -3  -8   8        0.29        0.66      0.97 o 
  -2  -8   8       32.79       37.91      3.35 o 
  -1  -8   8      223.04      179.49     48.15 o 
   0  -8   8      403.79      391.67     40.38 o 
   1  -8   8        4.90        6.02      1.16 o 
   2  -8   8        0.63        0.00      0.54 o 
   3  -8   8       31.86       31.22      6.75 o 
   4  -8   8        0.40        0.42      0.67 o 
   5  -8   8        0.88        1.30      0.76 o 
  -5  -7   8        1.08        1.90      1.24 o 
  -4  -7   8        0.16        1.24      1.15 o 
  -3  -7   8       30.63       34.42      3.27 o 
  -2  -7   8        2.26        2.55      0.81 o 
  -1  -7   8       36.47       38.40      2.07 o 
   0  -7   8       78.17       76.56      8.98 o 
   1  -7   8        9.68        8.88      1.23 o 
   2  -7   8       33.27       33.99      6.53 o 
   3  -7   8      163.87      140.64     21.28 o 
   4  -7   8       83.38       77.55     11.33 o 
   5  -7   8        0.09        0.47      0.64 o 
   6  -7   8        0.19        0.61      0.78 o 
  -6  -6   8        6.13        6.44      1.94 o 
  -5  -6   8        2.36        2.12      1.28 o 
  -4  -6   8       10.89       10.99      2.29 o 
  -3  -6   8        0.67        1.08      0.62 o 
  -2  -6   8       63.93       64.34      3.88 o 
  -1  -6   8      110.85       99.75      5.38 o 
   0  -6   8       25.44       21.30      1.51 o 
   1  -6   8       26.15       28.01      2.29 o 
   2  -6   8       28.45       26.24      3.30 o 
   3  -6   8       35.87       37.06      4.20 o 
   4  -6   8       15.12       18.06      1.57 o 
   5  -6   8        1.67        1.59      0.80 o 
   6  -6   8        4.26        7.07      1.72 o 
  -6  -5   8        7.38        7.11      2.12 o 
  -5  -5   8        0.97        1.32      1.24 o 
  -4  -5   8       18.73       21.05      2.87 o 
  -3  -5   8        0.56        0.80      0.58 o 
  -2  -5   8       39.37       34.21      1.85 o 
  -1  -5   8       41.41       42.42      2.03 o 
   0  -5   8        6.86        5.79      0.93 o 
   1  -5   8      101.29      101.65     12.74 o 
   2  -5   8       36.92       36.14      3.48 o 
   3  -5   8      248.48      225.36     39.48 o 
   4  -5   8        0.25        0.11      0.58 o 
   5  -5   8        4.57        6.63      1.19 o 
   6  -5   8       10.88       11.25      2.16 o 
  -6  -4   8        0.36        1.19      1.28 o 
  -5  -4   8        0.67        0.09      1.24 o 
  -4  -4   8        3.88        3.81      0.92 o 
  -3  -4   8       31.69       15.16     15.16 o 
  -2  -4   8       10.31       12.44      1.24 o 
  -1  -4   8       50.91       45.13      2.00 o 
   0  -4   8        6.08        6.84      0.97 o 
   1  -4   8      144.95      146.32     12.82 o 
   2  -4   8       33.23       33.66      4.32 o 
   3  -4   8        0.27        0.00      0.48 o 
   4  -4   8       34.45       32.34      4.41 o 
   5  -4   8       20.47       22.38      4.19 o 
   6  -4   8       17.43       20.08      2.70 o 
  -6  -3   8        0.02        0.35      1.19 o 
  -5  -3   8       15.84       15.89      2.65 o 
  -4  -3   8       11.73        7.88      3.24 o 
  -3  -3   8       24.24       22.73      2.74 o 
  -2  -3   8       12.57       12.94      1.24 o 
  -1  -3   8       91.68       95.06      2.76 o 
   0  -3   8      138.79      144.09      7.57 o 
   1  -3   8       21.85       18.17      1.47 o 
   2  -3   8        7.60        7.30      0.86 o 
   3  -3   8      722.79      716.20     91.91 o 
   4  -3   8        0.00        0.00      0.56 o 
   5  -3   8        0.82        0.98      1.04 o 
   6  -3   8        0.25        2.79      2.41 o 
  -6  -2   8        7.60        9.84      2.38 o 
  -5  -2   8        2.79        4.00      1.05 o 
  -4  -2   8       40.31       43.82      3.93 o 
  -3  -2   8        4.43        6.02      1.02 o 
  -2  -2   8        8.28        6.79      0.67 o 
  -1  -2   8       14.88       13.71      0.78 o 
   0  -2   8     1078.67     1201.56      8.27 o 
   1  -2   8       53.53       57.79      4.03 o 
   2  -2   8      169.91      173.59     10.46 o 
   3  -2   8      266.20      257.14     22.90 o 
   4  -2   8       52.37       52.87      7.06 o 
   5  -2   8       19.35       23.38      2.46 o 
  -5  -1   8        0.73        0.44      0.79 o 
  -4  -1   8        2.91        3.68      0.73 o 
  -3  -1   8       55.46       58.21      2.14 o 
  -2  -1   8        8.38       10.50      0.79 o 
  -1  -1   8        5.10        5.50      0.58 o 
   0  -1   8      270.71      300.83     10.30 o 
   1  -1   8       43.68       42.42      1.87 o 
   2  -1   8        6.69        7.49      0.86 o 
   3  -1   8       57.90       47.54      2.93 o 
   4  -1   8        0.43        1.38      0.90 o 
   5  -1   8        0.09        0.20      1.02 o 
  -5   0   8       19.11       17.99      2.60 o 
  -4   0   8       19.73       20.75      3.27 o 
  -3   0   8        1.56        1.44      0.52 o 
  -2   0   8        4.13        4.69      0.64 o 
  -1   0   8        6.51        7.03      0.66 o 
   0   0   8        1.70        2.04      0.48 o 
   1   0   8       79.54       78.19     16.55 o 
   2   0   8       10.47        6.82      1.02 o 
   3   0   8       31.34       25.28      1.97 o 
   4   0   8        0.31        0.61      0.80 o 
   5   0   8        0.27        0.00      1.00 o 
  -6   1   8        5.27        7.86      2.56 o 
  -5   1   8        2.48        2.32      1.04 o 
  -4   1   8        0.04        0.30      1.02 o 
  -3   1   8       17.55       18.52      1.56 o 
  -2   1   8        1.09        2.52      1.19 o 
  -1   1   8        7.61        7.07      1.01 o 
   0   1   8       12.50       12.03      2.80 o 
   1   1   8        2.65        2.05      0.55 o 
   2   1   8        1.43        1.70      0.57 o 
   3   1   8       23.38       19.52      2.41 o 
   4   1   8       10.10        9.86      1.72 o 
   5   1   8        0.00        0.00      1.11 o 
  -6   2   8        4.96        9.24      1.81 o 
  -5   2   8        0.66        0.99      0.97 o 
  -4   2   8        2.89        3.34      1.07 o 
  -3   2   8        3.87        2.67      0.92 o 
  -2   2   8       29.42       26.52      2.69 o 
  -1   2   8       43.77       44.67      2.13 o 
   0   2   8        3.21        3.94      0.87 o 
   1   2   8        2.95        4.47      1.00 o 
   2   2   8       19.67       15.75      2.47 o 
   3   2   8       39.59       38.70      3.71 o 
   4   2   8       10.48       11.35      1.88 o 
   5   2   8        0.05        0.90      1.28 o 
  -6   3   8        1.01        2.13      1.33 o 
  -5   3   8        1.05        1.37      1.05 o 
  -4   3   8       15.53       15.55      1.86 o 
  -3   3   8      386.97      363.32      6.73 o 
  -2   3   8        3.42        3.49      1.41 o 
  -1   3   8       10.09        9.40      1.28 o 
   0   3   8      530.48      554.90     26.30 o 
   1   3   8        2.73        3.55      0.99 o 
   2   3   8        0.54        0.13      1.06 o 
   3   3   8        6.57        5.96      2.07 o 
   4   3   8        0.55        0.00      1.50 o 
  -6   4   8        6.89        6.43      1.65 o 
  -5   4   8        0.29        0.00      1.04 o 
  -4   4   8        2.23        2.31      1.10 o 
  -3   4   8      245.70      208.74      7.57 o 
  -2   4   8      125.38      121.27      5.69 o 
  -1   4   8        0.34        0.00      0.59 o 
   0   4   8        0.23        1.20      0.76 o 
   1   4   8       54.24       45.28      3.80 o 
   2   4   8        4.99        8.03      2.21 o 
   3   4   8        3.21        4.32      2.07 o 
   4   4   8        0.91        0.93      1.68 o 
  -6   5   8        7.59        7.94      1.85 o 
  -5   5   8        0.07        0.54      1.07 o 
  -4   5   8       54.40       48.36      2.99 o 
  -3   5   8       21.54       20.52      3.05 o 
  -2   5   8       16.34       17.96      2.74 o 
  -1   5   8        0.72        2.14      1.08 o 
   0   5   8       14.78       15.93      1.74 o 
   1   5   8       14.09       12.09      2.52 o 
   2   5   8        1.25        1.50      1.54 o 
   3   5   8        3.82        4.24      2.21 o 
  -5   6   8        0.04        0.89      1.10 o 
  -4   6   8        6.04        6.30      1.47 o 
  -3   6   8      124.92      110.28      6.22 o 
  -2   6   8        0.00        0.40      1.28 o 
  -1   6   8        0.42        0.84      0.87 o 
   0   6   8        0.54        0.44      1.10 o 
   1   6   8       11.63       12.27      2.74 o 
   2   6   8        0.08        0.00      1.46 o 
   3   6   8        0.14        0.44      1.85 o 
  -5   7   8        0.95        1.50      1.06 o 
  -4   7   8        3.70        5.23      1.34 o 
  -3   7   8        4.47        8.69      2.38 o 
  -2   7   8        5.11        4.50      1.94 o 
  -1   7   8        0.00        0.47      0.98 o 
   0   7   8        5.19        6.09      2.21 o 
   1   7   8        1.93        3.53      2.16 o 
   2   7   8        0.60        1.06      1.94 o 
  -4   8   8        0.88        0.88      1.41 o 
  -3   8   8        2.45        1.77      1.50 o 
  -2   8   8        0.00        0.47      1.11 o 
  -1   8   8        6.45        6.97      2.60 o 
   0   8   8       20.72       22.07      3.80 o 
   1   8   8        0.31        0.22      1.90 o 
  -3   9   8        3.60        3.18      1.81 o 
  -2   9   8        3.62        4.81      2.43 o 
  -1   9   8        0.93        0.44      1.85 o 
   0 -14   9        0.29        1.63      1.99 o 
   1 -14   9        6.05        6.44      2.12 o 
   2 -14   9       17.33       25.24      5.76 o 
  -2 -13   9        1.75        2.21      2.07 o 
  -1 -13   9       23.85       27.45      4.10 o 
   0 -13   9        2.32        3.75      2.03 o 
   1 -13   9       18.58       22.66      3.02 o 
   2 -13   9        0.00        0.69      0.98 o 
   3 -13   9        3.98        8.14      1.83 o 
  -3 -12   9        3.41        5.56      2.60 o 
  -2 -12   9        1.73        2.65      1.94 o 
  -1 -12   9       17.73       20.87      3.53 o 
   0 -12   9        0.03        0.42      0.94 o 
   1 -12   9        9.44        9.60      2.60 o 
   2 -12   9       10.37       11.06      2.32 o 
   3 -12   9        5.55        7.16      2.12 o 
   4 -12   9        1.29        2.95      1.25 o 
  -3 -11   9        0.31        0.00      1.54 o 
  -2 -11   9        4.76        5.08      2.12 o 
  -1 -11   9       11.42       15.53      2.91 o 
   0 -11   9        5.72        5.87      1.41 o 
   1 -11   9       10.98       10.94      1.69 o 
   2 -11   9       24.28       20.15      2.20 o 
   3 -11   9        1.28        0.90      0.91 o 
   4 -11   9        2.06        2.66      0.98 o 
  -4 -10   9        0.11        0.79      1.81 o 
  -3 -10   9        4.46        1.06      1.59 o 
  -2 -10   9        5.76        6.53      2.12 o 
  -1 -10   9       26.16       19.90     12.75 o 
   0 -10   9       24.32       24.39      3.73 o 
   1 -10   9        0.16        0.20      0.68 o 
   2 -10   9      144.00      119.68     23.12 o 
   3 -10   9        3.47        2.67      1.06 o 
   4 -10   9        0.02        0.00      0.69 o 
   5 -10   9        0.91        2.11      1.04 o 
  -4  -9   9        0.01        1.37      1.32 o 
  -3  -9   9       23.31       18.23      3.09 o 
  -2  -9   9       12.36       14.47      2.65 o 
  -1  -9   9      480.33      457.68     65.16 o 
   0  -9   9        1.62        0.01      0.67 o 
   1  -9   9        1.02        1.37      0.75 o 
   2  -9   9       76.59       67.52     15.25 o 
   3  -9   9       34.08       28.99      6.05 o 
   4  -9   9        0.00        0.46      0.78 o 
   5  -9   9        5.79        6.68      2.29 o 
  -5  -8   9        0.42        0.00      0.79 o 
  -4  -8   9       11.75       11.78      2.56 o 
  -3  -8   9       32.16       25.64      3.05 o 
  -2  -8   9       19.05       21.82      1.83 o 
  -1  -8   9       23.93       24.06      1.88 o 
   0  -8   9      179.16      156.68     14.85 o 
   1  -8   9       12.93       13.67      1.81 o 
   2  -8   9       50.54       35.38      5.21 o 
   3  -8   9        1.12        1.02      0.86 o 
   4  -8   9        4.02        5.44      2.12 o 
   5  -8   9        0.67        2.10      0.92 o 
  -5  -7   9        0.19        0.44      0.97 o 
  -4  -7   9        0.60        0.79      1.19 o 
  -3  -7   9       27.66       33.10      3.22 o 
  -2  -7   9      152.09      149.16      6.27 o 
  -1  -7   9      458.75      448.69     29.63 o 
   0  -7   9       68.39       65.87      4.15 o 
   1  -7   9       27.20       22.85      2.93 o 
   2  -7   9        2.84        1.14      0.68 o 
   3  -7   9       25.67       25.04      6.20 o 
   4  -7   9       15.24       18.39      2.60 o 
   5  -7   9        1.82        1.97      0.84 o 
  -6  -6   9        0.53        1.32      1.15 o 
  -5  -6   9        1.65        3.71      1.63 o 
  -4  -6   9       54.30       55.96      4.28 o 
  -3  -6   9       14.94       16.89      2.07 o 
  -2  -6   9        4.64        3.07      1.10 o 
  -1  -6   9        5.85        6.30      1.06 o 
   0  -6   9       39.69       39.06      2.12 o 
   1  -6   9       57.31       52.53      5.85 o 
   2  -6   9       12.24       10.06      1.40 o 
   3  -6   9       59.13       58.29     10.06 o 
   4  -6   9       13.00       13.86      2.57 o 
   5  -6   9       21.90       22.06      2.55 o 
  -6  -5   9        0.35        0.93      1.19 o 
  -5  -5   9        1.53        2.74      1.50 o 
  -4  -5   9        3.38        3.62      1.50 o 
  -3  -5   9       64.08       56.53      3.75 o 
  -2  -5   9       77.76       82.58      3.51 o 
  -1  -5   9        0.75        0.20      0.51 o 
   0  -5   9       88.93       90.59      5.89 o 
   1  -5   9       16.91       14.15      1.47 o 
   2  -5   9        2.09        3.16      1.88 o 
   3  -5   9      141.48      134.96     17.19 o 
   4  -5   9       15.31       19.32      1.64 o 
   5  -5   9       20.74       24.56      2.51 o 
  -6  -4   9        0.00        0.26      1.15 o 
  -5  -4   9       12.04       10.81      2.38 o 
  -4  -4   9        0.76        0.28      0.67 o 
  -3  -4   9       25.69       27.93      1.85 o 
  -2  -4   9        1.47        1.44      0.65 o 
  -1  -4   9       45.14       44.43      2.23 o 
   0  -4   9        0.91        0.35      0.47 o 
   1  -4   9        1.73        2.61      0.73 o 
   2  -4   9       13.21       11.88      1.08 o 
   3  -4   9        0.18        0.25      0.53 o 
   4  -4   9       36.87       37.06      4.07 o 
   5  -4   9        0.00        0.00      1.04 o 
  -6  -3   9        3.49        3.97      1.72 o 
  -5  -3   9        2.48        3.13      1.50 o 
  -4  -3   9        0.41        0.42      0.69 o 
  -3  -3   9        0.95        1.27      0.69 o 
  -2  -3   9       25.96       24.32      1.60 o 
  -1  -3   9      133.89      129.14     10.46 o 
   0  -3   9        0.06        0.54      0.48 o 
   1  -3   9       20.26       22.15      1.35 o 
   2  -3   9      387.85      410.01     46.26 o 
   3  -3   9      131.73      119.45     19.57 o 
   4  -3   9        6.55        7.52      1.17 o 
   5  -3   9        7.86        9.97      1.87 o 
  -5  -2   9        0.40        0.00      0.82 o 
  -4  -2   9       28.68       28.61      3.27 o 
  -3  -2   9        1.00        1.35      0.72 o 
  -2  -2   9        1.34        1.11      0.58 o 
  -1  -2   9       69.21       76.57      4.02 o 
   0  -2   9      117.60      126.92     10.81 o 
   1  -2   9       89.75       94.57      3.21 o 
   2  -2   9        5.62        5.79      0.84 o 
   3  -2   9       34.01       33.38      4.31 o 
   4  -2   9        0.00        0.00      0.80 o 
   5  -2   9        0.02        0.42      1.13 o 
  -5  -1   9        2.21        4.24      1.85 o 
  -4  -1   9       46.29       50.40      3.84 o 
  -3  -1   9       68.53       72.24      4.59 o 
  -2  -1   9       37.02       37.80      1.83 o 
  -1  -1   9       72.02       74.12      1.84 o 
   0  -1   9       17.16       18.59      1.05 o 
   1  -1   9       22.01       21.46      2.14 o 
   2  -1   9       81.18       72.18      7.38 o 
   3  -1   9       60.51       59.31      5.44 o 
   4  -1   9        2.05        3.09      1.13 o 
   5  -1   9        0.09        0.00      1.07 o 
  -6   0   9        7.92       15.23      3.09 o 
  -5   0   9        2.13        1.63      1.50 o 
  -4   0   9        5.22        7.15      2.03 o 
  -3   0   9        0.04        0.39      0.63 o 
  -2   0   9        7.30        9.49      1.90 o 
  -1   0   9      108.95      109.34      3.04 o 
   0   0   9        0.64        1.05      0.44 o 
   1   0   9       34.85       25.47     11.68 o 
   2   0   9       12.19        9.79      1.98 o 
   3   0   9        1.86        1.54      0.89 o 
   4   0   9        5.38        6.40      1.70 o 
   5   0   9        0.65        1.33      1.40 o 
  -6   1   9        2.17        3.18      2.16 o 
  -5   1   9        0.23        1.50      1.46 o 
  -4   1   9        0.86        1.00      0.84 o 
  -3   1   9       26.64       28.64      1.90 o 
  -2   1   9        0.35        1.59      1.15 o 
  -1   1   9        1.58        1.64      0.66 o 
   0   1   9       59.84       24.96     25.20 o 
   1   1   9        4.55        5.54      1.08 o 
   2   1   9        6.80        7.76      1.26 o 
   3   1   9        4.02        3.43      1.10 o 
   4   1   9        0.09        0.33      0.93 o 
  -6   2   9        0.00        0.44      1.94 o 
  -5   2   9        1.79        1.31      1.08 o 
  -4   2   9        1.41        2.40      1.01 o 
  -3   2   9        2.87        1.98      0.97 o 
  -2   2   9        0.69        0.35      0.93 o 
  -1   2   9       30.76       28.97      5.45 o 
   0   2   9       19.18       16.42      1.59 o 
   1   2   9        4.67        4.46      1.03 o 
   2   2   9       12.96       15.58      2.60 o 
   3   2   9        9.61       14.25      2.78 o 
   4   2   9        0.03        0.09      1.54 o 
  -6   3   9        1.20        0.75      2.29 o 
  -5   3   9        2.84        3.11      1.38 o 
  -4   3   9       11.19       10.92      1.73 o 
  -3   3   9        6.29        3.86      1.17 o 
  -2   3   9        0.84        2.12      1.37 o 
  -1   3   9       10.54       10.27      1.41 o 
   0   3   9        1.35        1.83      0.90 o 
   1   3   9        1.30        1.10      1.10 o 
   2   3   9        1.22        1.15      1.28 o 
   3   3   9       28.71       28.77      3.80 o 
   4   3   9        0.64        0.00      1.77 o 
  -6   4   9        1.09        1.11      1.26 o 
  -5   4   9        0.92        1.03      1.23 o 
  -4   4   9       19.88       18.28      2.19 o 
  -3   4   9        6.14        7.11      2.07 o 
  -2   4   9        0.00        0.00      1.15 o 
  -1   4   9        1.47        1.44      0.81 o 
   0   4   9        6.71        7.50      1.40 o 
   1   4   9       23.45       21.71      3.05 o 
   2   4   9        0.45        0.00      1.19 o 
   3   4   9        7.66        8.69      2.69 o 
  -5   5   9        0.40        0.92      1.88 o 
  -4   5   9        0.23        1.65      0.92 o 
  -3   5   9       74.40       66.77      4.99 o 
  -2   5   9        2.32        1.59      1.46 o 
  -1   5   9        5.00        5.35      1.27 o 
   0   5   9       49.86       41.17      3.84 o 
   1   5   9        2.79        3.97      1.77 o 
   2   5   9        5.83        6.13      2.38 o 
   3   5   9        0.28        1.06      1.81 o 
  -5   6   9        1.27        1.09      1.12 o 
  -4   6   9        9.56       13.81      2.91 o 
  -3   6   9       10.97        9.40      2.38 o 
  -2   6   9       25.21       26.45      2.39 o 
  -1   6   9       19.35       25.85      2.36 o 
   0   6   9        5.97        4.06      1.94 o 
   1   6   9        0.70        1.15      1.72 o 
   2   6   9        0.42        0.00      1.77 o 
  -4   7   9        0.94        0.09      1.32 o 
  -3   7   9        3.01        3.27      1.54 o 
  -2   7   9       20.35       17.02      2.23 o 
  -1   7   9       20.60       20.52      3.44 o 
   0   7   9        0.65        1.41      1.85 o 
   1   7   9        3.69        2.69      2.21 o 
  -3   8   9        2.36        1.19      1.54 o 
  -2   8   9        7.76       10.41      1.95 o 
  -1   8   9        4.21        2.69      2.12 o 
   0   8   9        1.36        2.43      2.25 o 
   1 -14  10        0.10        1.40      1.17 o 
  -1 -13  10        5.37        8.96      2.91 o 
   0 -13  10        1.82        1.28      1.77 o 
   1 -13  10        5.90        7.54      1.66 o 
   2 -13  10       11.99       18.24      2.40 o 
   3 -13  10        0.11        0.57      1.06 o 
  -2 -12  10        7.02       11.08      3.00 o 
  -1 -12  10        3.66        6.18      2.34 o 
   0 -12  10        0.46        0.34      0.99 o 
   1 -12  10        0.15        0.00      0.79 o 
   2 -12  10        0.09        1.34      1.01 o 
   3 -12  10        0.11        0.61      1.06 o 
  -3 -11  10        0.81        1.72      1.90 o 
  -2 -11  10        2.51        1.24      1.68 o 
  -1 -11  10        9.03       12.53      2.74 o 
   0 -11  10        1.79        1.57      0.93 o 
   1 -11  10        0.64        0.40      0.99 o 
   2 -11  10        1.74        1.30      0.91 o 
   3 -11  10        0.20        0.46      0.88 o 
   4 -11  10        4.93        7.09      3.07 o 
  -4 -10  10        0.37        1.46      1.15 o 
  -3 -10  10        1.15        1.68      1.24 o 
  -2 -10  10        0.00        0.00      1.19 o 
  -1 -10  10       44.51       39.35      2.60 o 
   0 -10  10        5.18        3.72      1.12 o 
   1 -10  10        4.02        4.43      1.41 o 
   2 -10  10        3.50        3.07      1.21 o 
   3 -10  10        1.02        1.45      0.89 o 
   4 -10  10        2.49        2.19      0.88 o 
  -4  -9  10        0.03        1.41      1.10 o 
  -3  -9  10        4.27        3.35      1.54 o 
  -2  -9  10        9.16        5.91      1.85 o 
  -1  -9  10        1.92        3.42      1.08 o 
   0  -9  10       25.61       20.07      1.89 o 
   1  -9  10        9.55       11.25      1.65 o 
   2  -9  10        6.90        6.92      1.42 o 
   3  -9  10        0.43        0.35      0.72 o 
   4  -9  10        0.62        2.31      0.97 o 
   5  -9  10       13.72       27.30      6.91 o 
  -5  -8  10        0.19        0.84      1.06 o 
  -4  -8  10        0.90        1.37      1.10 o 
  -3  -8  10       47.30       46.12      4.06 o 
  -2  -8  10       16.49       10.52      7.99 o 
  -1  -8  10      151.77      147.70     12.31 o 
   0  -8  10       13.84       16.99      1.78 o 
   1  -8  10       68.08       55.43      9.07 o 
   2  -8  10      101.69       73.08     17.19 o 
   3  -8  10        0.52        0.56      0.80 o 
   4  -8  10       10.94       11.11      2.43 o 
   5  -8  10       12.27       20.87      4.17 o 
  -5  -7  10       13.47       12.18      2.52 o 
  -4  -7  10       19.72       20.74      3.13 o 
  -3  -7  10        0.07        1.32      1.28 o 
  -2  -7  10       19.37       16.52      1.73 o 
  -1  -7  10      587.43      555.83     23.30 o 
   0  -7  10       26.05       24.27      2.65 o 
   1  -7  10        9.38       13.30      1.61 o 
   2  -7  10       10.64       12.28      2.45 o 
   3  -7  10        0.22        0.98      0.76 o 
   4  -7  10        4.71        4.89      1.35 o 
   5  -7  10        3.17        3.02      1.26 o 
  -5  -6  10        6.12        3.97      1.77 o 
  -4  -6  10       47.76       53.84      4.24 o 
  -3  -6  10       59.40       36.58     29.19 o 
  -2  -6  10       24.85       27.33      1.96 o 
  -1  -6  10      118.63      112.59      3.65 o 
   0  -6  10       40.92       41.96      2.31 o 
   1  -6  10       14.06       14.36      2.23 o 
   2  -6  10       31.84       29.78      4.63 o 
   3  -6  10        0.29        0.22      0.73 o 
   4  -6  10        6.85        6.74      1.50 o 
   5  -6  10        0.44        0.87      1.09 o 
  -6  -5  10        0.10        0.00      1.06 o 
  -5  -5  10        2.82        2.78      1.50 o 
  -4  -5  10        6.05        6.97      1.99 o 
  -3  -5  10       16.01       13.12      1.56 o 
  -2  -5  10      312.84      309.84      5.93 o 
  -1  -5  10      240.86      232.75      5.05 o 
   0  -5  10       19.88       20.07      2.54 o 
   1  -5  10        3.15        3.70      0.93 o 
   2  -5  10        0.40        1.69      0.90 o 
   3  -5  10       11.43       11.74      4.24 o 
   4  -5  10        1.38        0.30      0.80 o 
   5  -5  10        0.30        0.80      1.23 o 
  -6  -4  10        0.34        2.16      1.41 o 
  -5  -4  10        5.04        6.62      2.03 o 
  -4  -4  10        2.64        2.25      0.92 o 
  -3  -4  10        0.00        0.06      0.59 o 
  -2  -4  10       58.40       57.15      2.56 o 
  -1  -4  10      157.91      154.94      4.05 o 
   0  -4  10        4.20        6.56      1.11 o 
   1  -4  10       10.32       10.03      1.32 o 
   2  -4  10      211.83      228.53     40.45 o 
   3  -4  10       46.07       46.64      4.37 o 
   4  -4  10       13.23       12.92      1.47 o 
   5  -4  10       54.36       66.22      5.27 o 
  -5  -3  10        8.19        7.15      2.03 o 
  -4  -3  10        2.50        2.26      0.96 o 
  -3  -3  10        0.30        0.24      0.55 o 
  -2  -3  10        0.00        0.49      0.56 o 
  -1  -3  10      253.34      267.04      7.77 o 
   0  -3  10       21.08       18.14      4.90 o 
   1  -3  10        0.39        0.82      0.63 o 
   2  -3  10      478.60      480.76     55.04 o 
   3  -3  10       55.20       38.40     16.23 o 
   4  -3  10        1.95        2.54      1.10 o 
   5  -3  10        8.48        9.12      2.45 o 
  -5  -2  10        2.62        1.68      1.50 o 
  -4  -2  10      123.76      130.23      6.13 o 
  -3  -2  10        1.85        2.64      0.89 o 
  -2  -2  10        0.02        0.58      0.59 o 
  -1  -2  10       65.59       71.24      2.59 o 
   0  -2  10       24.10       25.00      2.67 o 
   1  -2  10        3.49        2.32      1.48 o 
   2  -2  10        5.78        6.66      0.99 o 
   3  -2  10        8.61        8.40      1.18 o 
   4  -2  10        0.09        0.05      0.87 o 
   5  -2  10        0.00        0.00      1.17 o 
  -5  -1  10        5.88        8.38      2.29 o 
  -4  -1  10        8.55       10.19      2.29 o 
  -3  -1  10       32.23       33.19      3.22 o 
  -2  -1  10        3.89        5.03      1.54 o 
  -1  -1  10       62.38       62.84      3.88 o 
   0  -1  10        0.37        0.36      0.41 o 
   1  -1  10        2.67        2.54      0.61 o 
   2  -1  10      217.67      174.54     39.72 o 
   3  -1  10       12.81       13.07      1.72 o 
   4  -1  10        3.84        3.87      1.27 o 
   5  -1  10        0.19        0.73      1.40 o 
  -6   0  10        7.38        9.97      2.82 o 
  -5   0  10        0.07        0.31      1.46 o 
  -4   0  10       15.56       21.01      3.00 o 
  -3   0  10        0.13        0.00      1.02 o 
  -2   0  10        0.44        1.15      1.02 o 
  -1   0  10       78.46       77.69      2.76 o 
   0   0  10        8.38       10.89      1.25 o 
   1   0  10       14.52       15.45      2.21 o 
   2   0  10        3.28        2.83      0.77 o 
   3   0  10       11.83       10.77      1.65 o 
   4   0  10        9.16       11.63      1.96 o 
  -6   1  10        3.86        3.22      2.47 o 
  -5   1  10        6.99        8.78      2.60 o 
  -4   1  10        5.96        7.19      2.16 o 
  -3   1  10        5.17        8.87      2.25 o 
  -2   1  10        0.24        0.44      0.97 o 
  -1   1  10        6.53        5.24      1.04 o 
   0   1  10       26.80       26.96      2.78 o 
   1   1  10       20.25       23.26      1.83 o 
   2   1  10        8.76        6.22      1.94 o 
   3   1  10        9.08        7.50      2.25 o 
   4   1  10        0.02        0.93      1.72 o 
  -6   2  10        0.32        1.15      2.52 o 
  -5   2  10        0.78        0.75      1.72 o 
  -4   2  10        0.24        0.31      1.46 o 
  -3   2  10       20.78       19.06      3.00 o 
  -2   2  10        5.26        7.11      1.94 o 
  -1   2  10        1.72        1.02      1.41 o 
   0   2  10       11.25       13.37      1.59 o 
   1   2  10        3.17        2.57      0.95 o 
   2   2  10        0.03        0.35      1.19 o 
   3   2  10        1.32        1.10      1.59 o 
   4   2  10        2.21        0.00      1.85 o 
  -6   3  10        0.01        0.00      2.16 o 
  -5   3  10        1.80        2.69      2.03 o 
  -4   3  10       17.47       12.60      1.92 o 
  -3   3  10        1.82        3.49      1.77 o 
  -2   3  10        0.13        0.00      1.06 o 
  -1   3  10       17.49       16.83      2.03 o 
   0   3  10        8.10        6.39      1.35 o 
   1   3  10        0.12        0.00      1.10 o 
   2   3  10        3.79        5.21      2.07 o 
   3   3  10        2.72        4.02      2.29 o 
  -5   4  10        2.98        4.02      1.53 o 
  -4   4  10        0.37        1.79      1.05 o 
  -3   4  10        0.57        1.54      1.41 o 
  -2   4  10        0.33        0.63      0.89 o 
  -1   4  10       25.04       23.92      2.13 o 
   0   4  10        0.23        0.00      0.78 o 
   1   4  10        1.74        1.90      1.50 o 
   2   4  10        3.75        3.22      1.94 o 
   3   4  10        4.74        4.24      2.38 o 
  -5   5  10        0.05        0.92      1.14 o 
  -4   5  10       68.77       62.93      4.99 o 
  -3   5  10       31.01       25.42      3.62 o 
  -2   5  10        1.47        0.97      1.02 o 
  -1   5  10       10.50        9.94      2.21 o 
   0   5  10       10.05       11.12      2.56 o 
   1   5  10        0.36        0.04      1.50 o 
   2   5  10        4.85        3.75      2.38 o 
  -4   6  10       23.24       18.98      3.40 o 
  -3   6  10        1.62        2.34      1.46 o 
  -2   6  10        1.93        3.38      1.28 o 
  -1   6  10        0.00        0.00      1.04 o 
   0   6  10        0.25        0.00      1.59 o 
   1   6  10        0.04        0.35      1.94 o 
  -3   7  10        0.78        0.66      1.41 o 
  -2   7  10        0.55        0.29      1.16 o 
  -1   7  10        0.71        0.00      1.68 o 
   0   7  10        2.33        2.12      2.16 o 
  -1 -13  11        4.61        9.71      3.05 o 
   1 -13  11       32.31       42.59      5.49 o 
   2 -13  11        1.37        3.69      1.38 o 
  -2 -12  11       15.41       17.52      3.71 o 
  -1 -12  11        7.46       10.33      2.91 o 
   0 -12  11        9.67        8.61      2.38 o 
   1 -12  11        2.69        4.12      1.30 o 
   2 -12  11       19.22       25.94      5.08 o 
   3 -12  11        8.41       15.17      2.74 o 
  -3 -11  11        4.37        7.68      2.21 o 
  -2 -11  11        1.04        0.93      1.68 o 
  -1 -11  11        2.13        1.98      1.10 o 
   0 -11  11        0.20        0.36      0.90 o 
   1 -11  11       20.36       19.31      3.42 o 
   2 -11  11        0.49        1.01      0.99 o 
   3 -11  11        0.04        1.20      0.92 o 
   4 -11  11        0.76        1.12      0.93 o 
  -4 -10  11        0.00        0.71      1.06 o 
  -3 -10  11        2.78        2.03      1.32 o 
  -2 -10  11        6.60        7.37      2.03 o 
  -1 -10  11       10.28       11.51      1.99 o 
   0 -10  11       12.46        6.35      1.90 o 
   1 -10  11        4.41        2.55      1.02 o 
   2 -10  11        2.18        2.10      1.05 o 
   3 -10  11        0.07        0.60      0.75 o 
   4 -10  11        7.03       10.29      1.81 o 
  -4  -9  11        0.25        1.54      1.19 o 
  -3  -9  11        0.00        1.19      1.24 o 
  -2  -9  11        6.22        4.03      1.14 o 
  -1  -9  11        3.80        4.98      1.23 o 
   0  -9  11        4.42        2.38      1.41 o 
   1  -9  11       81.91       56.64      6.44 o 
   2  -9  11        5.44        5.40      1.37 o 
   3  -9  11        2.29        2.57      1.41 o 
   4  -9  11        4.18        4.70      1.20 o 
  -5  -8  11        0.18        0.35      1.15 o 
  -4  -8  11        2.53        2.03      1.37 o 
  -3  -8  11        6.80        7.59      2.16 o 
  -2  -8  11      149.23      135.11      7.44 o 
  -1  -8  11        3.06        3.09      1.07 o 
   0  -8  11        6.65        6.01      1.27 o 
   1  -8  11      109.82       94.28     13.81 o 
   2  -8  11       63.52       50.94      9.55 o 
   3  -8  11        6.10        8.15      1.58 o 
   4  -8  11        0.02        0.67      0.96 o 
  -5  -7  11       20.30       20.52      3.35 o 
  -4  -7  11        2.56        1.77      1.41 o 
  -3  -7  11        4.23        1.55      1.30 o 
  -2  -7  11      410.84      400.06      7.37 o 
  -1  -7  11       80.88       79.61      3.32 o 
   0  -7  11        0.01        0.00      0.62 o 
   1  -7  11       21.57       19.11      1.97 o 
   2  -7  11       24.37       24.82      4.06 o 
   3  -7  11        8.86        9.26      2.27 o 
   4  -7  11        1.19        1.78      1.06 o 
   5  -7  11       10.07       13.00      2.12 o 
  -5  -6  11        2.77        3.13      1.63 o 
  -4  -6  11        0.09        0.04      1.19 o 
  -3  -6  11       25.18       23.47      1.98 o 
  -2  -6  11       15.41       15.73      1.74 o 
  -1  -6  11        3.76        3.62      1.02 o 
   0  -6  11        4.04        5.43      1.20 o 
   1  -6  11        3.33        2.73      1.21 o 
   2  -6  11       87.33       72.89     13.24 o 
   3  -6  11        6.23        5.52      1.37 o 
   4  -6  11        4.93        2.15      1.10 o 
   5  -6  11        0.10        0.35      1.90 o 
  -5  -5  11        0.14        0.00      1.28 o 
  -4  -5  11        3.61        8.23      1.50 o 
  -3  -5  11        4.50        5.82      2.03 o 
  -2  -5  11        4.95        3.13      1.10 o 
  -1  -5  11       63.39       68.28      2.96 o 
   0  -5  11       23.76       23.45      1.81 o 
   1  -5  11        1.31        1.68      0.76 o 
   2  -5  11        6.19        8.38      2.67 o 
   3  -5  11        5.63        6.24      1.37 o 
   4  -5  11        9.38       11.18      1.89 o 
   5  -5  11        0.14        0.00      1.77 o 
  -5  -4  11        0.25        0.66      1.24 o 
  -4  -4  11        0.16        0.22      0.79 o 
  -3  -4  11        0.00        0.01      0.67 o 
  -2  -4  11       34.05       34.76      3.88 o 
  -1  -4  11        9.42        9.89      2.07 o 
   0  -4  11       78.99       80.41      5.87 o 
   1  -4  11       25.04       26.08      3.13 o 
   2  -4  11        0.08        0.11      0.69 o 
   3  -4  11        2.32        2.13      0.99 o 
   4  -4  11        1.09        1.82      1.09 o 
   5  -4  11       10.81       11.21      3.18 o 
  -5  -3  11        1.66        2.12      1.68 o 
  -4  -3  11        1.24        1.48      0.87 o 
  -3  -3  11       25.07       29.27      2.01 o 
  -2  -3  11       37.60       35.82      2.11 o 
  -1  -3  11      170.36      172.73      8.58 o 
   0  -3  11       78.63       79.13      4.55 o 
   1  -3  11        9.55       11.04      1.43 o 
   2  -3  11       11.04       14.54      2.93 o 
   3  -3  11        3.30        4.63      1.29 o 
   4  -3  11        3.05        4.90      2.21 o 
  -5  -2  11        3.52        3.88      1.94 o 
  -4  -2  11        4.22        5.12      1.90 o 
  -3  -2  11        1.71        3.13      1.46 o 
  -2  -2  11       27.97       26.96      2.96 o 
  -1  -2  11        4.83        4.25      0.94 o 
   0  -2  11       10.21       10.67      1.35 o 
   1  -2  11        0.08        0.00      0.64 o 
   2  -2  11      280.90      291.07     39.30 o 
   3  -2  11        6.33        7.07      1.14 o 
   4  -2  11        0.18        1.04      1.09 o 
  -5  -1  11        0.29        0.00      1.41 o 
  -4  -1  11        1.61        1.37      1.59 o 
  -3  -1  11       25.84       31.02      3.31 o 
  -2  -1  11        5.72        7.46      1.94 o 
  -1  -1  11      265.63      248.10      8.08 o 
   0  -1  11        0.45        0.88      0.93 o 
   1  -1  11        4.43        3.18      1.32 o 
   2  -1  11      147.90      138.70      6.09 o 
   3  -1  11       23.45       21.29      2.58 o 
   4  -1  11        0.74        1.62      1.23 o 
  -6   0  11        0.46        0.00      2.16 o 
  -5   0  11        0.46        0.26      1.59 o 
  -4   0  11       45.56       41.88      4.02 o 
  -3   0  11        4.95        6.71      2.16 o 
  -2   0  11        3.58        5.30      1.77 o 
  -1   0  11       25.81       25.42      2.82 o 
   0   0  11       41.04       44.57      3.57 o 
   1   0  11        0.02        0.00      0.62 o 
   2   0  11       19.19       19.45      2.93 o 
   3   0  11        1.31        1.46      1.50 o 
   4   0  11        0.73        0.93      1.72 o 
  -6   1  11        2.41        5.43      2.91 o 
  -5   1  11        1.76        3.62      2.25 o 
  -4   1  11        0.55        0.00      1.41 o 
  -3   1  11        3.04        1.85      1.50 o 
  -2   1  11        6.13        7.55      2.16 o 
  -1   1  11        2.17        1.46      1.24 o 
   0   1  11        0.19        0.08      0.70 o 
   1   1  11       14.27       13.11      1.62 o 
   2   1  11        6.37        5.47      1.94 o 
   3   1  11        0.23        0.44      1.59 o 
  -5   2  11        0.02        0.00      1.90 o 
  -4   2  11        3.18        2.12      1.90 o 
  -3   2  11        0.46        0.26      1.15 o 
  -2   2  11        3.97        6.58      1.99 o 
  -1   2  11        0.27        0.21      0.72 o 
   0   2  11        0.59        1.58      0.95 o 
   1   2  11        0.22        0.44      0.76 o 
   2   2  11        0.38        1.10      1.41 o 
   3   2  11        0.20        0.00      1.77 o 
  -5   3  11        6.41        7.55      2.91 o 
  -4   3  11        9.34       10.24      2.87 o 
  -3   3  11        0.55        0.13      1.41 o 
  -2   3  11        2.38        4.21      1.22 o 
  -1   3  11       21.10       20.41      2.47 o 
   0   3  11        3.50        3.36      1.12 o 
   1   3  11        0.30        0.00      1.15 o 
   2   3  11       22.53       21.18      3.44 o 
  -5   4  11        2.41        0.88      2.25 o 
  -4   4  11       24.19       20.92      3.44 o 
  -3   4  11        0.16        1.90      1.41 o 
  -2   4  11        2.94        2.63      1.48 o 
  -1   4  11       33.40       31.68      3.44 o 
   0   4  11       11.27        9.27      2.38 o 
   1   4  11        0.20        1.02      1.63 o 
   2   4  11        0.31        0.79      1.85 o 
  -4   5  11       22.65       18.05      3.40 o 
  -3   5  11        5.59        7.28      2.12 o 
  -2   5  11        0.05        0.00      0.91 o 
  -1   5  11        1.47        2.43      1.23 o 
   0   5  11        0.05        0.00      1.41 o 
   1   5  11        8.02        8.25      2.74 o 
  -3   6  11        0.48        0.35      1.37 o 
  -2   6  11        0.78        0.76      1.12 o 
  -1   6  11        9.44        5.78      2.34 o 
   0   6  11        3.06        4.41      2.34 o 
   0 -13  12        6.69        9.62      1.88 o 
   1 -13  12       20.60       34.41      8.16 o 
  -2 -12  12       12.16       13.33      3.31 o 
  -1 -12  12        2.81        1.37      1.85 o 
   0 -12  12       13.33       13.65      2.47 o 
   1 -12  12        0.01        0.34      0.95 o 
   2 -12  12        0.13        1.18      1.28 o 
  -3 -11  12        1.85        2.03      1.28 o 
  -2 -11  12        2.28        1.46      1.37 o 
  -1 -11  12        0.96        1.13      1.24 o 
   0 -11  12       14.88       20.12      2.31 o 
   1 -11  12        0.41        0.79      0.97 o 
   2 -11  12        0.10        0.61      0.87 o 
   3 -11  12        1.26        1.04      0.97 o 
  -3 -10  12        0.05        0.00      0.88 o 
  -2 -10  12       21.70       25.73      3.66 o 
  -1 -10  12        0.25        0.60      0.78 o 
   0 -10  12        0.13        0.48      0.89 o 
   1 -10  12       22.34       18.33      2.21 o 
   2 -10  12        3.21        4.96      1.43 o 
   3 -10  12        5.24        9.39      2.69 o 
   4 -10  12        8.32       17.04      2.35 o 
  -4  -9  12        1.09        0.75      1.10 o 
  -3  -9  12        0.01        1.10      1.15 o 
  -2  -9  12        0.85        1.43      0.95 o 
  -1  -9  12       11.63       12.73      1.76 o 
   0  -9  12        2.52        1.83      0.97 o 
   1  -9  12       10.70       10.62      1.76 o 
   2  -9  12        6.35        4.92      1.33 o 
   3  -9  12        0.03        0.00      0.79 o 
   4  -9  12        0.73        0.31      0.83 o 
  -4  -8  12        3.20        6.00      1.94 o 
  -3  -8  12        1.94        2.21      1.50 o 
  -2  -8  12       67.83       64.67      3.27 o 
  -1  -8  12        0.62        1.60      1.13 o 
   0  -8  12        2.01        1.07      0.87 o 
   1  -8  12       49.62       43.48      5.08 o 
   2  -8  12        0.00        0.81      0.82 o 
   3  -8  12        2.73        3.39      1.24 o 
   4  -8  12        8.31       12.07      4.06 o 
  -5  -7  12        2.40        1.41      1.24 o 
  -4  -7  12        3.97        3.84      1.63 o 
  -3  -7  12        0.53        1.14      0.93 o 
  -2  -7  12        2.48        4.83      1.31 o 
  -1  -7  12       90.47       87.84      5.96 o 
   0  -7  12        8.76        7.92      1.42 o 
   1  -7  12      140.31      106.31     16.92 o 
   2  -7  12        5.17        5.72      1.30 o 
   3  -7  12        0.36        0.72      0.89 o 
   4  -7  12        8.63       18.20      6.40 o 
  -5  -6  12        0.27        0.66      1.19 o 
  -4  -6  12        1.16        2.34      1.50 o 
  -3  -6  12        0.69        1.30      0.94 o 
  -2  -6  12      151.10      148.92      4.61 o 
  -1  -6  12       64.25       63.64      6.62 o 
   0  -6  12       63.46       59.08      2.96 o 
   1  -6  12        6.38        5.31      1.46 o 
   2  -6  12       45.43       43.80      9.84 o 
   3  -6  12        1.84        2.14      0.98 o 
   4  -6  12        2.11        2.58      1.13 o 
  -5  -5  12       22.83       29.39      3.40 o 
  -4  -5  12        2.17        1.29      0.99 o 
  -3  -5  12       29.88       30.51      2.24 o 
  -2  -5  12      231.32      220.97      6.27 o 
  -1  -5  12        0.71        1.24      1.28 o 
   0  -5  12        5.93        6.80      1.31 o 
   1  -5  12       42.60       40.49      7.83 o 
   2  -5  12       32.54       34.29      8.08 o 
   3  -5  12        2.44        2.89      1.20 o 
   4  -5  12        0.64        1.30      1.08 o 
  -4  -4  12       14.07       15.61      1.93 o 
  -3  -4  12        0.79        0.62      0.82 o 
  -2  -4  12       39.70       34.82      2.23 o 
  -1  -4  12       17.91       11.54      6.31 o 
   0  -4  12       28.40       29.67      2.09 o 
   1  -4  12        1.14        1.86      0.89 o 
   2  -4  12       55.19       57.09     12.69 o 
   3  -4  12        0.18        0.29      0.92 o 
   4  -4  12        0.64        1.37      1.77 o 
  -5  -3  12        1.18        0.49      1.77 o 
  -4  -3  12        0.03        0.00      1.28 o 
  -3  -3  12        4.94        6.58      2.12 o 
  -2  -3  12       22.85       23.57      3.13 o 
  -1  -3  12        0.00        0.03      0.70 o 
   0  -3  12        0.88        0.77      0.74 o 
   1  -3  12        0.26        0.17      0.70 o 
   2  -3  12       12.33       18.27      1.96 o 
   3  -3  12        0.37        0.74      0.92 o 
   4  -3  12       15.35       18.09      3.40 o 
  -5  -2  12        0.24        0.09      1.63 o 
  -4  -2  12        2.14        3.13      1.85 o 
  -3  -2  12        2.62        1.28      1.41 o 
  -2  -2  12        1.03        1.37      1.32 o 
  -1  -2  12        0.01        0.00      0.97 o 
   0  -2  12       31.47       31.38      3.13 o 
   1  -2  12      321.29      298.77      9.27 o 
   2  -2  12        4.34        4.30      1.23 o 
   3  -2  12        3.68        2.07      1.72 o 
   4  -2  12        1.79        2.69      1.99 o 
  -5  -1  12       11.92       11.69      3.05 o 
  -4  -1  12        2.16        2.34      1.77 o 
  -3  -1  12        0.04        0.53      1.37 o 
  -2  -1  12       81.14       74.05      4.85 o 
  -1  -1  12        0.61        0.66      1.19 o 
   0  -1  12       45.65       49.65      3.97 o 
   1  -1  12       10.73       12.49      2.38 o 
   2  -1  12       30.38       26.39      3.13 o 
  -5   0  12       17.00       18.71      3.66 o 
  -4   0  12        3.80        7.63      2.47 o 
  -3   0  12        0.63        0.93      1.59 o 
  -2   0  12       22.29       24.01      3.31 o 
  -1   0  12        1.45        0.57      1.19 o 
   0   0  12       26.68       27.32      3.09 o 
   1   0  12       13.32       12.18      2.43 o 
  -5   1  12        0.75        1.68      2.21 o 
  -4   1  12        2.89        2.78      1.94 o 
  -3   1  12        4.07        3.97      1.85 o 
  -2   1  12        1.98        2.87      1.63 o 
  -1   1  12        0.31        0.49      1.15 o 
   0   1  12        1.68        2.78      1.63 o 
   1   1  12        0.16        0.09      1.15 o 
   2   1  12        3.98        4.24      1.90 o 
   3   1  12        1.01        1.77      1.90 o 
  -5   2  12        0.31        0.44      2.29 o 
  -4   2  12       11.62       11.08      3.13 o 
  -3   2  12        5.11        6.80      2.07 o 
  -2   2  12        5.51        5.03      1.99 o 
  -1   2  12        0.01        0.00      1.24 o 
   0   2  12        1.03        1.81      1.41 o 
   1   2  12        0.25        1.63      1.54 o 
   2   2  12        1.65        2.52      1.94 o 
  -5   3  12        0.36        0.88      2.25 o 
  -4   3  12        1.22        1.63      1.50 o 
  -3   3  12        2.60        4.90      1.90 o 
  -2   3  12        0.62        1.54      1.46 o 
  -1   3  12        0.54        0.00      1.32 o 
   0   3  12        1.50        1.88      1.21 o 
   1   3  12        1.01        0.62      1.54 o 
   2   3  12        0.01        0.00      1.72 o 
  -4   4  12        0.03        0.04      1.19 o 
  -3   4  12        0.36        0.84      1.24 o 
  -2   4  12        2.37        3.27      1.77 o 
  -1   4  12        1.00        0.68      1.07 o 
   0   4  12        0.25        0.00      1.59 o 
   1   4  12        0.72        0.00      1.81 o 
  -3   5  12        0.31        1.28      1.41 o 
  -2   5  12        0.05        1.25      1.09 o 
  -1   5  12        4.38        3.41      1.43 o 
   0   5  12        0.07        0.00      1.94 o 
  -1 -12  13        1.01        2.91      1.41 o 
   0 -12  13        3.85        3.38      1.56 o 
   1 -12  13       11.46       19.56      2.93 o 
   2 -12  13        0.04        0.25      0.93 o 
  -2 -11  13        8.49        9.18      2.43 o 
  -1 -11  13        3.44        5.87      1.43 o 
   0 -11  13        0.25        0.30      1.02 o 
   1 -11  13       10.22       13.68      2.91 o 
   2 -11  13        0.06        0.00      1.18 o 
   3 -11  13        2.15        3.97      2.07 o 
  -3 -10  13        0.99        2.60      1.50 o 
  -2 -10  13        0.16        0.62      1.06 o 
  -1 -10  13        3.09        2.78      1.14 o 
   0 -10  13       13.76       12.79      1.97 o 
   1 -10  13        4.37        4.72      1.49 o 
   2 -10  13        1.70        3.26      1.37 o 
   3 -10  13        0.28        0.05      0.86 o 
  -4  -9  13        0.00        2.03      1.41 o 
  -3  -9  13        3.77        7.33      1.99 o 
  -2  -9  13       21.59       18.85      2.18 o 
  -1  -9  13        0.01        0.00      0.82 o 
   0  -9  13        2.79        0.55      0.85 o 
   1  -9  13       13.04        9.32      3.42 o 
   2  -9  13        1.36        1.54      0.92 o 
   3  -9  13        9.34       12.26      2.00 o 
  -4  -8  13        2.10        3.27      1.54 o 
  -3  -8  13        5.19        4.50      1.59 o 
  -2  -8  13        5.33        5.43      1.39 o 
  -1  -8  13        5.85        5.13      1.27 o 
   0  -8  13        4.72        4.37      1.25 o 
   1  -8  13        1.69        1.38      0.97 o 
   2  -8  13        0.51        1.25      0.95 o 
   3  -8  13        0.42        1.05      0.95 o 
   4  -8  13       29.48       42.66      7.68 o 
  -4  -7  13        8.26       11.47      2.43 o 
  -3  -7  13        8.92        9.84      1.73 o 
  -2  -7  13       19.80       18.60      4.37 o 
  -1  -7  13        1.24        2.03      1.50 o 
   0  -7  13        0.03        0.45      0.80 o 
   1  -7  13       15.14       15.98      3.66 o 
   2  -7  13        0.10        0.32      0.78 o 
   3  -7  13       11.24       12.52      2.71 o 
   4  -7  13        3.71        5.97      1.59 o 
  -5  -6  13        1.57        0.75      1.32 o 
  -4  -6  13        1.06        1.81      1.37 o 
  -3  -6  13       41.02       33.90      2.53 o 
  -2  -6  13      169.94      167.69      5.10 o 
  -1  -6  13       12.76       14.52      1.84 o 
   0  -6  13        2.69        3.64      1.14 o 
   1  -6  13       20.42       18.75      2.82 o 
   2  -6  13        4.62        6.56      1.46 o 
   3  -6  13        0.03        0.34      0.95 o 
   4  -6  13        0.13        0.63      1.03 o 
  -4  -5  13        6.16        7.24      2.47 o 
  -3  -5  13       10.19       10.75      1.71 o 
  -2  -5  13        4.40        4.55      1.24 o 
  -1  -5  13       54.10       59.21      6.16 o 
   0  -5  13        0.02        1.52      0.85 o 
   1  -5  13       27.47       29.08      4.72 o 
   2  -5  13       15.66       17.63      4.21 o 
   3  -5  13        4.85        5.57      2.03 o 
   4  -5  13        2.88        6.09      2.74 o 
  -4  -4  13        0.20        1.32      1.59 o 
  -3  -4  13       15.70       23.70      3.44 o 
  -2  -4  13       24.01       30.58      3.44 o 
  -1  -4  13       71.04       55.90      4.61 o 
   0  -4  13       76.95       80.58      5.16 o 
   1  -4  13       10.90       14.09      1.82 o 
   2  -4  13        0.48        0.42      0.87 o 
   3  -4  13        3.96        3.77      1.35 o 
   4  -4  13        0.03        0.57      1.99 o 
  -5  -3  13        0.24        0.84      2.12 o 
  -4  -3  13        2.52        2.34      1.90 o 
  -3  -3  13        5.38        4.19      1.85 o 
  -2  -3  13       20.85       24.76      3.40 o 
  -1  -3  13       42.01       34.16      3.53 o 
   0  -3  13       83.06       72.55      4.90 o 
   1  -3  13        1.46        1.68      1.32 o 
   2  -3  13        3.12        3.68      1.29 o 
   3  -3  13        0.02        0.26      1.13 o 
  -5  -2  13        0.17        0.00      1.72 o 
  -4  -2  13        1.24        1.19      1.63 o 
  -3  -2  13        0.02        1.15      1.37 o 
  -2  -2  13        0.09        1.41      1.46 o 
  -1  -2  13       19.77       21.58      3.18 o 
   0  -2  13       14.75       15.98      2.74 o 
   1  -2  13      141.14      133.32      6.62 o 
   2  -2  13       11.04        9.84      2.38 o 
  -5  -1  13        5.63        9.31      3.18 o 
  -4  -1  13        7.08        4.85      2.47 o 
  -3  -1  13        4.43        5.47      2.12 o 
  -2  -1  13        1.74        1.81      1.46 o 
  -1  -1  13        1.00        2.47      1.50 o 
   0  -1  13        0.07        0.26      1.15 o 
   1  -1  13       18.76       20.65      3.13 o 
   2  -1  13        1.43        2.12      1.50 o 
  -5   0  13        0.29        0.88      2.29 o 
  -4   0  13        0.00        0.62      1.99 o 
  -3   0  13       12.66       15.75      3.27 o 
  -2   0  13       11.36       13.11      2.78 o 
  -1   0  13        0.99        1.15      1.54 o 
   0   0  13        6.96        7.06      2.21 o 
   1   0  13      194.73      198.68      8.12 o 
  -5   1  13        6.19        6.09      2.91 o 
  -4   1  13        0.04        0.13      2.12 o 
  -3   1  13        2.45        3.09      1.90 o 
  -2   1  13       40.14       38.97      3.93 o 
  -1   1  13        7.12        8.47      2.38 o 
   0   1  13        2.15        4.41      1.90 o 
  -4   2  13        1.14        2.87      2.47 o 
  -3   2  13        2.12        1.85      1.41 o 
  -2   2  13        6.22        5.47      1.85 o 
  -1   2  13        2.74        3.13      1.77 o 
   0   2  13        1.00        0.57      1.54 o 
  -4   3  13        0.93        0.31      1.37 o 
  -3   3  13        0.13        0.00      1.41 o 
  -2   3  13        5.34        7.90      2.21 o 
  -1   3  13        8.00       10.77      2.60 o 
  -3   4  13        0.23        4.19      1.85 o 
  -2   4  13        0.48        0.00      1.32 o 
  -1   4  13        2.32        3.49      1.63 o 
   0 -12  14       34.71       41.50     10.92 o 
  -2 -11  14        2.61        4.41      1.81 o 
  -1 -11  14        3.89        3.69      1.39 o 
   0 -11  14        9.84       12.36      3.02 o 
   1 -11  14        5.78        8.80      2.03 o 
   2 -11  14        0.02        0.00      1.22 o 
  -2 -10  14        3.74        5.58      1.51 o 
  -1 -10  14       13.54       14.84      2.10 o 
   0 -10  14        0.85        0.06      1.02 o 
   1 -10  14        0.90        0.53      1.05 o 
   2 -10  14        0.84        0.00      1.28 o 
  -3  -9  14        7.93       12.89      2.78 o 
  -2  -9  14        7.23        8.43      1.65 o 
  -1  -9  14        0.09        0.00      1.19 o 
   0  -9  14       13.90       15.05      2.14 o 
   1  -9  14        2.47        2.31      1.85 o 
   2  -9  14        0.90        2.43      1.07 o 
   3  -9  14        5.73        9.12      1.94 o 
  -3  -8  14        3.62        2.02      1.17 o 
  -2  -8  14        5.89        7.47      1.56 o 
  -1  -8  14        2.88        3.95      1.30 o 
   0  -8  14       13.69       10.10      1.82 o 
   1  -8  14        0.72        0.66      1.05 o 
   2  -8  14        1.00        0.89      0.99 o 
   3  -8  14        2.11        5.42      1.68 o 
  -4  -7  14        1.25        3.22      1.59 o 
  -3  -7  14       36.93       34.02      2.74 o 
  -2  -7  14        2.00        2.80      1.22 o 
  -1  -7  14        0.00        0.00      0.80 o 
   0  -7  14      102.67       88.72      9.02 o 
   1  -7  14        5.88        6.87      1.40 o 
   2  -7  14        0.03        0.00      0.83 o 
   3  -7  14        0.51        0.67      1.00 o 
  -4  -6  14        0.95        1.28      2.03 o 
  -3  -6  14      107.81      108.56      4.42 o 
  -2  -6  14       18.94       21.51      3.16 o 
  -1  -6  14        1.00        0.71      0.88 o 
   0  -6  14        2.80        4.63      1.32 o 
   1  -6  14       15.87       19.30      5.54 o 
   2  -6  14        0.96        0.70      0.90 o 
   3  -6  14        0.12        0.83      1.02 o 
  -4  -5  14        4.33        6.27      2.52 o 
  -3  -5  14       10.16       14.65      3.18 o 
  -2  -5  14        1.61        1.37      1.63 o 
  -1  -5  14        0.24        0.00      0.95 o 
   0  -5  14       14.74       15.87      3.99 o 
   1  -5  14       30.47       29.12      3.42 o 
   2  -5  14        0.01        0.00      0.86 o 
   3  -5  14        3.73        5.06      2.16 o 
  -4  -4  14        0.00        0.00      1.63 o 
  -3  -4  14       10.48        8.74      2.60 o 
  -2  -4  14       30.54       37.51      4.06 o 
  -1  -4  14        0.85        1.72      1.59 o 
   0  -4  14        0.23        0.35      1.06 o 
   1  -4  14        0.06        1.15      1.19 o 
   2  -4  14        0.23        0.00      0.82 o 
   3  -4  14        4.42        4.81      1.48 o 
  -4  -3  14        1.09        2.29      2.16 o 
  -3  -3  14        0.24        0.00      1.50 o 
  -2  -3  14        1.64        4.55      2.12 o 
  -1  -3  14        0.95        1.19      1.37 o 
   0  -3  14        3.75        6.44      2.07 o 
   1  -3  14        8.37        8.16      2.34 o 
   2  -3  14        0.00        0.00      1.02 o 
  -4  -2  14        1.16        2.43      2.12 o 
  -3  -2  14        3.97        3.93      2.16 o 
  -2  -2  14        5.69        9.93      2.65 o 
  -1  -2  14       17.42       14.21      2.87 o 
   0  -2  14       45.39       45.72      4.19 o 
   1  -2  14       48.77       46.29      4.24 o 
   2  -2  14        1.22        0.62      1.28 o 
  -4  -1  14        0.07        0.04      2.12 o 
  -3  -1  14        1.28        3.00      2.16 o 
  -2  -1  14        0.37        1.77      1.24 o 
  -1  -1  14       11.78       13.86      2.87 o 
   0  -1  14       57.07       51.41      4.46 o 
   1  -1  14        1.14        0.84      1.32 o 
  -4   0  14        0.16        1.41      2.38 o 
  -3   0  14        0.22        0.31      1.90 o 
  -2   0  14       15.04       16.11      3.13 o 
  -1   0  14        6.34        4.72      1.81 o 
   0   0  14        2.22        2.69      1.54 o 
   1   0  14       76.22       66.46      4.99 o 
  -4   1  14        0.20        0.26      2.25 o 
  -3   1  14        7.40        6.05      2.12 o 
  -2   1  14        0.00        0.00      0.93 o 
  -1   1  14        5.05        8.30      2.38 o 
   0   1  14        4.31        5.47      2.03 o 
  -3   2  14        0.21        0.00      1.24 o 
  -2   2  14        0.50        1.41      1.46 o 
  -1   2  14        4.05        4.81      1.77 o 
   0   2  14        6.89        9.84      2.43 o 
  -2   3  14        1.02        1.90      1.59 o 
  -1   3  14        1.44        2.16      1.63 o 
   0 -11  15        1.55        3.02      1.58 o 
  -2 -10  15        4.91        8.05      1.85 o 
  -1 -10  15        7.03        9.00      2.04 o 
   0 -10  15        3.50        8.17      1.95 o 
   1 -10  15        2.70        2.71      1.53 o 
  -2  -9  15        2.00        2.54      1.18 o 
  -1  -9  15        0.39        0.02      1.12 o 
   0  -9  15        0.00        0.00      1.16 o 
   1  -9  15        0.17        1.25      1.29 o 
   2  -9  15        0.06        0.20      0.95 o 
  -3  -8  15        0.06        0.06      1.00 o 
  -2  -8  15        0.68        1.44      1.06 o 
  -1  -8  15        0.80        1.02      1.20 o 
   0  -8  15        0.92        2.02      1.29 o 
   1  -8  15        1.45        2.16      0.98 o 
   2  -8  15        5.14        5.63      1.57 o 
  -3  -7  15        0.54        1.05      1.12 o 
  -2  -7  15        1.21        0.00      0.91 o 
  -1  -7  15        2.17        2.00      1.28 o 
   0  -7  15        0.85        1.45      1.15 o 
   1  -7  15        2.18        2.14      1.13 o 
   2  -7  15        0.53        0.14      0.92 o 
  -4  -6  15        0.33        1.81      2.34 o 
  -3  -6  15        0.44        0.66      2.07 o 
  -2  -6  15       12.10       10.37      2.87 o 
  -1  -6  15        5.81        6.89      1.61 o 
   0  -6  15       20.52       17.59      2.15 o 
   1  -6  15        2.13        2.90      1.15 o 
   2  -6  15        4.77        4.79      1.48 o 
  -4  -5  15        0.15        0.71      2.29 o 
  -3  -5  15       65.52       59.58      5.38 o 
  -2  -5  15        5.10        4.10      2.29 o 
  -1  -5  15        8.65        9.31      2.78 o 
   0  -5  15       12.51       14.47      2.82 o 
   1  -5  15        1.43        3.57      1.63 o 
   2  -5  15        0.03        0.00      1.01 o 
  -4  -4  15        1.86        5.43      2.87 o 
  -3  -4  15       73.04       71.71      5.83 o 
  -2  -4  15       13.13       17.08      3.53 o 
  -1  -4  15        6.86        6.71      2.07 o 
   0  -4  15        2.92        2.69      1.63 o 
   1  -4  15        4.06        2.12      1.37 o 
   2  -4  15        2.81        4.50      1.68 o 
  -4  -3  15        1.54        1.41      2.52 o 
  -3  -3  15        6.84       11.30      3.27 o 
  -2  -3  15        1.19        2.43      2.03 o 
  -1  -3  15        4.22        3.84      1.59 o 
   0  -3  15        7.71        6.93      1.99 o 
   1  -3  15        3.38        3.22      1.72 o 
   2  -3  15        0.14        0.00      1.19 o 
  -4  -2  15        4.76        5.08      2.82 o 
  -3  -2  15        0.00        0.00      1.94 o 
  -2  -2  15        1.08        4.85      1.81 o 
  -1  -2  15        0.01        0.93      1.28 o 
   0  -2  15        0.32        1.10      1.37 o 
   1  -2  15        6.89       10.50      2.56 o 
  -3  -1  15        1.91        3.22      2.60 o 
  -2  -1  15        1.06        0.66      1.41 o 
  -1  -1  15        0.01        0.00      1.10 o 
   0  -1  15       46.84       45.81      4.37 o 
   1  -1  15        3.49        3.75      1.72 o 
  -3   0  15       12.31       11.74      2.74 o 
  -2   0  15        1.85        2.34      1.50 o 
  -1   0  15        0.36        1.06      1.32 o 
   0   0  15       45.64       40.95      4.06 o 
  -2   1  15        0.43        0.04      1.15 o 
  -1   1  15        0.15        0.04      1.32 o 
  -1  -9  16        0.02        0.00      1.32 o 
   0  -9  16        7.77        7.26      2.43 o 
  -2  -8  16        2.22        1.19      2.12 o 
  -1  -8  16        5.97        8.34      1.97 o 
   0  -8  16        0.08        0.78      1.35 o 
   1  -8  16        0.01        0.87      0.96 o 
  -2  -7  16        2.14        1.68      2.25 o 
  -1  -7  16        2.11        1.88      2.29 o 
   0  -7  16        0.43        0.24      1.25 o 
   1  -7  16        0.02        0.97      1.43 o 
  -3  -6  16        3.49        4.94      2.78 o 
  -2  -6  16        1.57        0.00      2.16 o 
  -1  -6  16       12.44       10.28      3.05 o 
   0  -6  16        2.88        2.52      1.46 o 
   1  -6  16        1.61        4.77      1.85 o 
  -3  -5  16        5.75        5.25      2.87 o 
  -2  -5  16        9.51       11.96      3.35 o 
  -1  -5  16        8.32        8.34      2.82 o 
   0  -5  16        8.96        7.41      2.21 o 
   1  -5  16        0.69        0.88      1.15 o 
  -3  -4  16        2.58        1.02      2.38 o 
  -2  -4  16        0.48        0.00      2.03 o 
  -1  -4  16        3.13        3.09      1.54 o 
   0  -4  16        8.09        8.12      2.25 o 
   1  -4  16        1.20        0.84      1.19 o 
  -3  -3  16       16.04       17.08      3.93 o 
  -2  -3  16        9.25       10.94      3.35 o 
  -1  -3  16        1.07        1.72      1.46 o 
   0  -3  16        2.51        2.25      1.50 o 
   1  -3  16        0.70        2.38      1.41 o 
  -2  -2  16        0.08        1.06      1.41 o 
  -1  -2  16        1.38        1.77      1.46 o 
   0  -2  16        3.61        3.18      1.54 o 
  -2  -1  16        0.16        0.00      1.28 o 
  -1  -1  16        2.75        1.81      1.41 o 
                                                 
